# Supplementary material for: The Spliceosome Factor EFTUD2 Promotes IFN Anti-HBV Effect through mRNA Splicing
Source: Mediators Inflamm. 2023 Jun 23;2023:2546278. doi: 10.1155/2023/2546278 (PMC10313468; doi:10.1155/2023/2546278)
Supplement: Supplementary Materials — Supplemental Figure 1: Establish ETFUD2+/-HepG2.2.15 cells. Supplemental Figure 2: Exon 3 of the EFTUD2 gene has 127 bp deletion between sgRNA1 and sgRNA2 cleavage sites. Supplemental Figure 3: EFTUD2-regulated functional pathways. Supplemental Figure 4: Choose the concentration of IFNα-2b. Supplemental Figure 5: Effects of EFTUD2 on cell proliferation. Supplemental Table 1: List of total gene identified by RNA-Seq differential analysis. Supplemental Table 2: list of selected gene for Gene Ontology (GO) analysis, Disease Ontology (DO) analysis, and Reactome analysis. Supplemental Table 3: The difference of spliced transcripts between WT and EFTUD2+/- cells after IFN treatment. [file 2546278.f1.zip]

Archive with 4 entries (4 files):
- Supplemental Table 2.xlsx
- Supplemental Table 3.xlsx
- Supplementary Table1.xlsx
- Supporting Online Material-0618.docx
