# Supplementary material for: The Spliceosome Factor EFTUD2 Promotes IFN Anti-HBV Effect through mRNA Splicing
Source: Mediators Inflamm. 2023 Jun 23;2023:2546278. doi: 10.1155/2023/2546278 (PMC10313468; doi:10.1155/2023/2546278)
Supplement: Supplementary Materials — Supplemental Figure 1: Establish ETFUD2+/-HepG2.2.15 cells. Supplemental Figure 2: Exon 3 of the EFTUD2 gene has 127 bp deletion between sgRNA1 and sgRNA2 cleavage sites. Supplemental Figure 3: EFTUD2-regulated functional pathways. Supplemental Figure 4: Choose the concentration of IFNα-2b. Supplemental Figure 5: Effects of EFTUD2 on cell proliferation. Supplemental Table 1: List of total gene identified by RNA-Seq differential analysis. Supplemental Table 2: list of selected gene for Gene Ontology (GO) analysis, Disease Ontology (DO) analysis, and Reactome analysis. Supplemental Table 3: The difference of spliced transcripts between WT and EFTUD2+/- cells after IFN treatment. [file 2546278.f1.zip › Supplemental Table 2.xlsx]

## Sheet: WT-IFN-vs-EFTUD2KD-IFN.filter.a
Supplemental Table 2. List of selected gene for GO、DO and Reactome analysis.
Gene ID	Symbol	WT-IFN_count	IFN-EFTUD2+/-count	log2(fc)	FDR
ENSG00000157601	MX1	55	15	-1.31316	5.83906e-05
ENSG00000089127	OAS1	10820	1009	-3.43757	0
ENSG00000055332	EIF2AK2	7870	2224	-1.65855	0
ENSG00000111331	OAS3	34814	2153	-3.81499	0
ENSG00000111335	OAS2	16923	26	-8.88841	0
ENSG00000002549	LAP3	11800	3274	-1.70345	0
ENSG00000004139	SARM1	20.29	45.82	1.41504	0.00237155
ENSG00000005448	WDR54	24	7	-1.64386	0.0342513
ENSG00000007001	UPP2	0	10	7.78136	0.00759218
ENSG00000007171	NOS2	50	122	1.4339	7.09904e-09
ENSG00000007350	TKTL1	0	8	7.40939	0.0258985
ENSG00000009724	MASP2	70	110	1.17717	0.00164894
ENSG00000009765	IYD	39	549	4.16993	1.36243e-123
ENSG00000009950	MLXIPL	411	739	1.02647	1.38972e-27
ENSG00000010030	ETV7	82	1	-6	7.46e-20
ENSG00000010278	CD9	48	80	1.03308	0.00335565
ENSG00000010318	PHF7	39	15	-1.29278	0.019205
ENSG00000011347	SYT7	19	69	2.06088	3.33236e-08
ENSG00000013374	NUB1	2366	900	-1.1263	3.977e-106
ENSG00000015568	RGPD5	4.73	84.43	1.46713	3.36616e-20
ENSG00000020633	RUNX3	14	40	1.64386	0.000594556
ENSG00000021852	C8B	3	138	5.92735	3.46337e-38
ENSG00000022567	SLC45A4	6	42	2.47805	7.38337e-08
ENSG00000025708	TYMP	84	28	-1.61599	1.47414e-05
ENSG00000026103	FAS	121.04	517.88	2.46126	3.13946e-65
ENSG00000026297	RNASET2	2222	845.48	-1.23406	1.86523e-100
ENSG00000036473	OTC	14	62	2.31536	1.93178e-08
ENSG00000038427	VCAN	172	62	-1.12711	2.01495e-09
ENSG00000047617	ANO2	16	3	-2.39232	0.0251425
ENSG00000047644	WWC3	25	50	1.16046	0.00454134
ENSG00000049283	EPN3	6	22	1.72583	0.00385566
ENSG00000053747	LAMA3	31	244	3.2362	3.42711e-45
ENSG00000055955	ITIH4	37.53	93.18	1.42951	5.94378e-07
ENSG00000055957	ITIH1	14	78	3.12795	5.67287e-12
ENSG00000059377	TBXAS1	46	21	-1.27723	0.0302908
ENSG00000059378	PARP12	1051	406	-1.23923	4.99985e-47
ENSG00000061656	SPAG4	152	57	-1.33487	5.15902e-08
ENSG00000062524	LTK	5	19	1.82597	0.0147291
ENSG00000064687	ABCA7	406	159	-1.29342	9.18938e-19
ENSG00000064787	BCAS1	12	44	2.21632	2.27493e-05
ENSG00000065325	GLP2R	228	805	1.9548	1.10739e-83
ENSG00000066813	ACSM2B	40.95	96.33	1.27009	8.10905e-07
ENSG00000067066	SP100	1902	356	-2.23564	5.90265e-198
ENSG00000067445	TRO	6	39	2.88264	3.94143e-07
ENSG00000068079	IFI35	2695	360	-2.75168	0
ENSG00000069667	RORA	994	419	-1.30496	1.69232e-37
ENSG00000070404	FSTL3	159	318	1.08766	1.34072e-15
ENSG00000072274	TFRC	1976	3420	1.01032	6.00255e-99
ENSG00000073605	GSDMB	408	17	-4.43477	2.54162e-86
ENSG00000073670	ADAM11	1	34	4.42626	1.13565e-08
ENSG00000075223	SEMA3C	19	4	-1.94753	0.0155426
ENSG00000075275	CELSR1	25	43	1.12199	0.0335279
ENSG00000075651	PLD1	1870	1495	1.29145	0.00706358
ENSG00000077498	TYR	0	9	7.84549	0.0141364
ENSG00000078018	MAP2	219	4	-5.54946	4.15477e-52
ENSG00000078237	TIGAR	165.95	359.85	1.46868	2.61022e-20
ENSG00000079156	OSBPL6	5	63	3.49185	3.06547e-14
ENSG00000079263	SP140	13	2.01	-2.76081	0.0403828
ENSG00000079689	SCGN	326	684	1.30615	1.42821e-35
ENSG00000080166	DCT	2	45	3.96963	5.88421e-11
ENSG00000081051	AFP	51588	103200	1.1628	0
ENSG00000081479	LRP2	10	1	-2	0.0369858
ENSG00000084444	FAM234B	237	86	-1.30698	8.61066e-13
ENSG00000084628	NKAIN1	28	5	-2.558	0.0015345
ENSG00000084764	MAPRE3	35	118	1.96306	1.59768e-12
ENSG00000085276	MECOM	756	26	-4.63021	6.57479e-164
ENSG00000086159	AQP6	38	90	1.73141	1.75646e-06
ENSG00000086696	HSD17B2	113	257	1.26737	3.84225e-16
ENSG00000088386	SLC15A1	30	55	1.0156	0.00648096
ENSG00000088827	SIGLEC1	3	33	3.64386	1.0355e-06
ENSG00000088926	F11	1	137	7.08746	2.80037e-41
ENSG00000090512	FETUB	70	139	1.19872	3.5169e-07
ENSG00000092068	SLC7A8	29	9	-1.30812	0.0179729
ENSG00000095596	CYP26A1	32	74	1.39486	4.22339e-05
ENSG00000096433	ITPR3	582	237	-1.1394	2.52139e-24
ENSG00000096996	IL12RB1	63	16	-2.24393	6.76139e-06
ENSG00000099139	PCSK5	1419	598	-1.08268	5.18418e-52
ENSG00000099260	PALMD	37	233	2.81816	1.40854e-38
ENSG00000099953	MMP11	32	59	1.02106	0.00468246
ENSG00000099994	SUSD2	85	177	1.20945	8.63847e-10
ENSG00000100146	SOX10	0	26	9.10329	1.37951e-07
ENSG00000100234	TIMP3	127	373	1.70715	8.93756e-33
ENSG00000100290	BIK	14	2	-2.66985	0.0246756
ENSG00000100292	HMOX1	15130	1997	-2.75607	0
ENSG00000100311	PDGFB	28	46	1.29956	0.0437295
ENSG00000100336	APOL4	58	2	-4.38082	1.87022e-12
ENSG00000100342	APOL1	4275	706	-2.51557	0
ENSG00000100373	UPK3A	5	20	2.09398	0.00951289
ENSG00000100399	CHADL	79	127	1.078	0.00029614
ENSG00000100490	CDKL1	189.51	244.54	-2.20057	0.00122059
ENSG00000100600	LGMN	2066	621	-1.55717	6.1091e-130
ENSG00000100628	ASB2	90	160	1.07134	1.27432e-06
ENSG00000100867	DHRS2	19805	37678	1.07955	0
ENSG00000100918	REC8	54	12	-2.43911	8.62462e-06
ENSG00000101265	RASSF2	4	20	2.32193	0.00384887
ENSG00000101323	HAO1	17	46	1.59538	0.000418668
ENSG00000101335	MYL9	455	789	1.00427	8.37515e-27
ENSG00000101342	TLDC2	32.3	119.8	1.96999	1.10043e-13
ENSG00000101347	SAMHD1	13267.7	2377.2	-2.27555	0
ENSG00000101746	NOL4	9	105	3.68523	2.97015e-22
ENSG00000102010	BMX	0	7	7.22882	0.0471607
ENSG00000102048	ASB9	128	286	1.31619	2.60167e-17
ENSG00000102174	PHEX	33	104	1.45606	1.42201e-10
ENSG00000102524	TNFSF13B	44	7	-3.87213	8.51882e-06
ENSG00000102554	KLF5	151	55	-1.35147	2.5845e-08
ENSG00000102886	GDPD3	25	51	1.17713	0.0033428
ENSG00000103253	HAGHL	9	27	1.42223	0.00491736
ENSG00000103375	AQP8	2	13	2.94753	0.0150147
ENSG00000103426	CORO7-PAM16	0	19.9	8.27612	6.97066e-06
ENSG00000103569	AQP9	10	96	3.39635	3.9875e-19
ENSG00000104043	ATP8B4	5	26	3.3505	0.000587359
ENSG00000104044	OCA2	0	41	9.45121	3.40985e-12
ENSG00000104267	CA2	18	2	-3.05063	0.00315798
ENSG00000104371	DKK4	351	1054	1.73997	1.13508e-90
ENSG00000104419	NDRG1	9199	2951	-1.40952	0
ENSG00000104490	NCALD	41	7	-2.29546	3.65935e-05
ENSG00000104765	BNIP3L	1594	684	-1.01565	1.22308e-55
ENSG00000104808	DHDH	33	8	-1.6644	0.0019831
ENSG00000104951	IL4I1	31	2.02	-4.03562	1.96746e-06
ENSG00000105371	ICAM4	37	72	1.16875	0.000885196
ENSG00000105402	NAPA	2340	895	-1.22606	5.58142e-104
ENSG00000105520	PLPPR2	95	213	1.42365	4.83568e-13
ENSG00000105559	PLEKHA4	450	140	-1.61347	1.21951e-29
ENSG00000105929	ATP6V0A4	66	194	1.7997	1.78863e-17
ENSG00000106327	TFR2	193	555	1.641	9.34438e-47
ENSG00000106366	SERPINE1	21676	5987	-1.70246	0
ENSG00000106483	SFRP4	34	64	1.04975	0.00255749
ENSG00000106526	ACTR3C	66.3	97.17	1.0487	0.00885622
ENSG00000106541	AGR2	390	103	-1.75583	1.57845e-31
ENSG00000106785	TRIM14	2437	1064	-1.04036	1.54682e-80
ENSG00000106823	ECM2	8	35	2.32193	5.68697e-05
ENSG00000106976	DNM1	13	2	-3.16993	0.0403828
ENSG00000106992	AK1	151.97	333.54	1.42038	2.4163e-19
ENSG00000107159	CA9	1049.9	232.6	-2.01973	3.70806e-98
ENSG00000107201	DDX58	1521.68	208.4	-2.7198	8.64028e-200
ENSG00000107242	PIP5K1B	68	149	1.32884	3.66323e-09
ENSG00000107796	ACTA2	187.96	1107.14	2.75675	1.61534e-168
ENSG00000107984	DKK1	785	1845	1.38651	1.47077e-107
ENSG00000108576	SLC6A4	202	417	1.3057	2.24481e-21
ENSG00000108771	DHX58	929	76	-3.09359	4.23247e-159
ENSG00000108786	HSD17B1	0	7	8.17991	0.0471607
ENSG00000108883	EFTUD2	4279	1578	-1.32614	9.97416e-184
ENSG00000108932	SLC16A6	6	18	1.70044	0.0448279
ENSG00000108950	FAM20A	4	92	5.54844	1.76844e-23
ENSG00000109063	MYH3	136	55	-1.16993	2.28957e-06
ENSG00000109265	CRACD	191	24	-4.88452	6.67563e-28
ENSG00000109424	UCP1	1	12	3.70044	0.0125867
ENSG00000109667	SLC2A9	124	287	1.36585	1.98161e-18
ENSG00000110057	UNC93B1	518	150	-1.63401	1.79086e-37
ENSG00000110169	HPX	350	1393	2.14675	6.18098e-157
ENSG00000110436	SLC1A2	141	438	1.45705	8.60898e-41
ENSG00000110446	SLC15A3	854	22	-4.74634	2.35831e-192
ENSG00000110799	VWF	210	506	1.42775	1.04929e-33
ENSG00000110887	DAO	2	34	3.05063	9.69063e-08
ENSG00000111181	SLC6A12	321	765	1.43754	6.14789e-49
ENSG00000111215	PRR4	11.55	1.07	-3.29278	0.0215805
ENSG00000111319	SCNN1A	78	242	1.76062	5.81438e-23
ENSG00000111424	VDR	46	132	1.72855	1.38275e-11
ENSG00000111674	ENO2	1609	670	-1.17247	9.84185e-60
ENSG00000111863	ADTRP	13	0	-9.07682	0.00220066
ENSG00000111913	RIPOR2	9	29	1.68806	0.0021546
ENSG00000112309	B3GAT2	8.82	24	1.45943	0.0162429
ENSG00000112715	VEGFA	8423	3073	-1.25179	3.44883e-304
ENSG00000113494	PRLR	392	673	1.15771	1.77326e-22
ENSG00000113721	PDGFRB	18	61	1.90964	1.22283e-06
ENSG00000113739	STC2	4344	1725	-1.03959	6.25286e-160
ENSG00000114268	PFKFB4	3230	1255	-1.19807	3.68185e-132
ENSG00000114656	CFAP92	30	58.01	1.16046	0.00274198
ENSG00000114771	AADAC	17	3	-2.80735	0.0158002
ENSG00000114805	PLCH1	102	248	1.5025	4.19937e-17
ENSG00000115267	IFIH1	2170	254	-2.92148	2.72159e-302
ENSG00000115271	GCA	91	2	-5.97346	5.87153e-21
ENSG00000115295	CLIP4	155	51	-1.42124	6.98865e-10
ENSG00000115415	STAT1	24096	2186	-3.33778	0
ENSG00000115828	QPCT	37	13	-1.07039	0.0139452
ENSG00000116014	KISS1R	26	78	1.70715	2.01882e-07
ENSG00000116151	MORN1	5	19	2.93074	0.0147291
ENSG00000116194	ANGPTL1	62	166	1.61063	1.96404e-13
ENSG00000116260	QSOX1	208	82	-1.17298	7.56425e-10
ENSG00000116882	HAO2	32	65	1.34062	0.000805629
ENSG00000117148	ACTL8	15	3	-2.18763	0.0398733
ENSG00000117226	GBP3	89	26	-1.81173	6.71675e-07
ENSG00000117228	GBP1	263	34	-2.7146	9.02679e-38
ENSG00000117281	CD160	3	14	3.49185	0.0251425
ENSG00000117394	SLC2A1	23418	10137	-1.03635	0
ENSG00000117472	TSPAN1	68	145	1.24793	1.40818e-08
ENSG00000117601	SERPINC1	100	261	1.54042	6.19979e-20
ENSG00000117791	MTARC2	252	375	1.06908	1.0161e-08
ENSG00000118514	ALDH8A1	132	480	2.11374	1.49742e-52
ENSG00000118523	CCN2	1105	455	-1.12629	2.15485e-43
ENSG00000118777	ABCG2	428	186	-1.0146	6.12832e-16
ENSG00000118785	SPP1	8780	3040	-1.40864	0
ENSG00000119535	CSF3R	91	179	1.1193	7.82439e-09
ENSG00000119866	BCL11A	167	55	-1.77013	9.55898e-11
ENSG00000119913	TECTB	16	76	2.40372	5.19571e-11
ENSG00000119917	IFIT3	1007	23	-5.35094	1.74818e-229
ENSG00000119922	IFIT2	164	5	-4.87036	1.93304e-36
ENSG00000119927	GPAM	2011	5816	1.68766	0
ENSG00000120217	CD274	59	4	-3.68182	4.25634e-11
ENSG00000120457	KCNJ5	63	4	-4.37851	4.04773e-12
ENSG00000120875	DUSP4	2	12	2.45943	0.0403828
ENSG00000121410	A1BG	8	53	2.24793	2.80261e-09
ENSG00000121769	FABP3	42	9	-2.05627	0.000141906
ENSG00000121858	TNFSF10	460	146	-1.47114	1.25906e-29
ENSG00000122133	PAEP	42	101	1.45705	2.38546e-07
ENSG00000122194	PLG	156	578	2.09268	6.27717e-64
ENSG00000122483	CCDC18	252.15	325.67	1.09954	0.000138046
ENSG00000122643	NT5C3A	2873	803	-1.90871	1.25238e-190
ENSG00000122729	ACO1	549	1288	1.41932	1.74236e-77
ENSG00000122787	AKR1D1	74	300	1.87736	2.09997e-36
ENSG00000123095	BHLHE41	171	56	-1.4644	4.03227e-11
ENSG00000123096	SSPN	31	2	-4.55459	1.96746e-06
ENSG00000123119	NECAB1	31.41	5.28	-2.32193	0.000375792
ENSG00000123240	OPTN	4970	1406	-1.62606	5.08393549570643e-321
ENSG00000123609	NMI	546	224	-1.11448	1.73099e-22
ENSG00000124201	ZNFX1	1688	681	-1.14947	1.13303e-66
ENSG00000124256	ZBP1	17	0	-8.60733	0.000175895
ENSG00000124429	POF1B	27	6	-1.47805	0.00537141
ENSG00000124564	SLC17A3	7	41	2.73697	5.05642e-07
ENSG00000124713	GNMT	14	37	1.5615	0.00190128
ENSG00000124743	KLHL31	30	7	-2.05889	0.00326226
ENSG00000124762	CDKN1A	1528	2923	1.09013	2.37451e-112
ENSG00000125148	MT2A	2980	299	-3.16347	0
ENSG00000125255	SLC10A2	14	1	-3.32193	0.00716721
ENSG00000125355	TMEM255A	11	35	1.85244	0.000520128
ENSG00000125872	LRRN4	20	49	1.43134	0.000843784
ENSG00000126709	IFI6	5742	39	-7.05472	0
ENSG00000126785	RHOJ	41	2	-4.29768	8.44198e-09
ENSG00000126838	PZP	1	42	5.64386	3.58343e-11
ENSG00000126870	DYNC2I1	289	104	-1.40263	1.54068e-15
ENSG00000127084	FGD3	2	15	2.87447	0.0053308
ENSG00000127743	IL17B	0	7	9.02237	0.0471607
ENSG00000127824	TUBA4A	257.02	126.01	-1.17287	1.56488e-07
ENSG00000128271	ADORA2A	31.22	72	1.64572	4.89755e-05
ENSG00000128284	APOL3	148	70	-1.1026	5.7989e-05
ENSG00000128285	MCHR1	7	21	1.72792	0.0136145
ENSG00000128487	SPECC1	156	335	1.2824	1.37209e-18
ENSG00000128564	VGF	2	19	3.32193	0.00062221
ENSG00000128886	ELL3	4.23	16.03	2.27302	0.0241378
ENSG00000128965	CHAC1	4	21	1.93289	0.00239117
ENSG00000129226	CD68	901	327	-1.4795	1.66457e-45
ENSG00000129354	AP1M2	39	96	2.09863	3.57944e-07
ENSG00000129596	CDO1	0	7	7.90689	0.0471607
ENSG00000130052	STARD8	97	196	1.16993	4.76025e-10
ENSG00000130234	ACE2	337	763.87	1.29671	3.96949e-45
ENSG00000130303	BST2	4594	1574	-1.3916	1.84557e-222
ENSG00000130487	KLHDC7B	651	74	-3.05036	8.75222e-98
ENSG00000130589	HELZ2	3235	264	-3.48174	0
ENSG00000130592	LSP1	342	118	-1.48908	1.31383e-19
ENSG00000130598	TNNI2	68	23	-1.29546	0.000176812
ENSG00000130649	CYP2E1	16	3	-1.46713	0.0251425
ENSG00000130812	ANGPTL6	7.75	0	-7.71425	0.0471607
ENSG00000130813	SHFL	581.25	144	-1.84703	4.65236e-50
ENSG00000130821	SLC6A8	7224	2228	-1.37545	0
ENSG00000130822	PNCK	43	15	-1.70454	0.00520681
ENSG00000130830	MPP1	14	29	1.29698	0.0425946
ENSG00000130844	ZNF331	55	277	3.16993	9.56977e-40
ENSG00000131080	EDA2R	40	208	2.54057	8.3572e-31
ENSG00000131152	C16orf95	2.61	12.73	2.44931	0.0246756
ENSG00000131435	PDLIM4	3	25	3.66297	9.27435e-05
ENSG00000131482	G6PC1	3	15	2.05889	0.0158002
ENSG00000132109	TRIM21	1214	226	-2.27606	3.85311e-131
ENSG00000132274	TRIM22	7003	814.38	-2.88905	0
ENSG00000132530	XAF1	5728	297	-4.12284	0
ENSG00000132563	REEP2	158	449	1.81833	1.06568e-37
ENSG00000132688	NES	863	358	-1.11775	5.50444e-34
ENSG00000132854	KANK4	61	253	2.49125	2.04915e-31
ENSG00000132855	ANGPTL3	37	80	1.27302	5.43211e-05
ENSG00000133048	CHI3L1	279	94	-1.4445	7.97305e-17
ENSG00000133055	MYBPH	13	27	1.21632	0.0498503
ENSG00000133106	EPSTI1	1308	17	-6.5214	4.63253798833144e-313
ENSG00000133321	PLAAT4	40	6	-2.58496	2.14055e-05
ENSG00000134215	VAV3	228	511	1.30746	4.94376e-30
ENSG00000134240	HMGCS2	10	40	2.05063	2.31482e-05
ENSG00000134321	RSAD2	1298	4	-7.94335	0
ENSG00000134323	MYCN	100	263	1.58279	2.88541e-20
ENSG00000134326	CMPK2	304	2	-7.35755	3.16271e-78
ENSG00000134343	ANO3	66	33	-1.39689	0.0211684
ENSG00000134363	FST	18	60	1.58496	1.88149e-06
ENSG00000134716	CYP2J2	142	63	-1.02012	1.14493e-05
ENSG00000134775	FHOD3	20.5	0	-8.12928	1.32831e-05
ENSG00000134954	ETS1	96	14	-2.87447	6.63821e-13
ENSG00000135074	ADAM19	239	16	-3.8147	4.98019e-45
ENSG00000135114	OASL	948	3	-8.01959	1.52367e-245
ENSG00000135119	RNFT2	28	71	1.80735	1.22597e-05
ENSG00000135218	CD36	93	254	1.27909	1.2846e-20
ENSG00000135423	GLS2	22.32	62.88	1.60618	1.04082e-05
ENSG00000135638	EMX1	9	47	1.60942	2.50002e-07
ENSG00000135899	SP110	386	24	-3.25184	1.35475e-73
ENSG00000135914	HTR2B	20	6	-1.55254	0.0448279
ENSG00000136147	PHF11	502	185	-1.21721	2.15e-25
ENSG00000136160	EDNRB	0	8	7.22882	0.0258985
ENSG00000136161	RCBTB2	16	38	1.40054	0.00426837
ENSG00000136197	C7orf25	58.33	113.36	1.1585	1.06872e-05
ENSG00000136514	RTP4	102	6	-3.94753	3.53953e-20
ENSG00000136732	GYPC	0	40	11.0901	6.59796e-12
ENSG00000136895	GARNL3	7	19	1.39046	0.0305022
ENSG00000137070	IL11RA	0.04	6.67	7.64386	0.0471607
ENSG00000137078	SIT1	274	84	-1.55164	1.13616e-18
ENSG00000137204	SLC22A7	6	35	2.94996	5.86202e-06
ENSG00000137628	DDX60	1834	6	-7.96193	0
ENSG00000137673	MMP7	14	0	-9.22882	0.00117793
ENSG00000137745	MMP13	29	0	-8.99435	7.13046e-08
ENSG00000137752	CASP1	90	22.18	-1.9446	2.42988e-08
ENSG00000137842	TMEM62	1633	654	-1.12939	1.37785e-65
ENSG00000137959	IFI44L	854	4	-7.16305	7.19164e-219
ENSG00000137965	IFI44	1476	4	-8.49739	0
ENSG00000138035	PNPT1	5911	1357.03	-1.97737	0
ENSG00000138131	LOXL4	10	63	2.83872	1.03821e-10
ENSG00000138134	STAMBPL1	30	7	-1.91754	0.00326226
ENSG00000138161	CUZD1	7.07	0	-7.64386	0.0471607
ENSG00000138496	PARP9	4585	801	-2.37762	0
ENSG00000138642	HERC6	300	18	-4.01436	1.02734e-57
ENSG00000138646	HERC5	53	4	-3.58496	1.38303e-09
ENSG00000138760	SCARB2	4994	1907	-1.12887	6.18584e-193
ENSG00000138772	ANXA3	67	127	1.08784	5.30681e-06
ENSG00000139055	ERP27	1725	3275	1.07863	5.61051e-121
ENSG00000139219	COL2A1	251	2305	3.34587	0
ENSG00000139508	SLC46A3	13	2	-1.926	0.0403828
ENSG00000139832	RAB20	244	108	-1.02447	3.66696e-09
ENSG00000139914	FITM1	10	31.43	1.58496	0.00130941
ENSG00000140105	WARS1	10225	2109	-2.20093	0
ENSG00000140107	SLC25A47	7	33	2.46632	5.33706e-05
ENSG00000140464	PML	852	267	-1.54309	3.95916e-54
ENSG00000140465	CYP1A1	29	118	1.99095	6.12723e-15
ENSG00000140470	ADAMTS17	23	6	-1.51457	0.0269613
ENSG00000140564	FURIN	992	1955	1.10578	1.12671e-85
ENSG00000140795	MYLK3	31	100	2.37346	5.52662e-10
ENSG00000140853	NLRC5	593	209	-1.32305	4.57444e-32
ENSG00000141338	ABCA8	29	7	-1.35364	0.00491736
ENSG00000141449	GREB1L	7	19	1.58496	0.0305022
ENSG00000141497	ZMYND15	46	15	-1.43812	0.00184442
ENSG00000141753	IGFBP4	90	35	-1.21501	0.000121155
ENSG00000142089	IFITM3	15177.8	3381.77	-2.01364	0
ENSG00000142273	CBLC	13	28	1.29278	0.0366456
ENSG00000142459	EVI5L	62	163	1.34792	1.22476e-12
ENSG00000142632	ARHGEF19	17	37	1.04264	0.0101761
ENSG00000142661	MYOM3	25	122	2.41504	3.31008e-17
ENSG00000142733	MAP3K6	25	46	1.60266	0.0148321
ENSG00000142765	SYTL1	22	42	1.10309	0.0205519
ENSG00000142798	HSPG2	451.75	832	1.03797	1.58724e-32
ENSG00000143171	RXRG	14	1	-3.90689	0.00716721
ENSG00000143217	NECTIN4	2	17	3.11548	0.0018565
ENSG00000143369	ECM1	8	22	1.70627	0.0183298
ENSG00000143382	ADAMTSL4	11	30	1.62149	0.00585659
ENSG00000143434	SEMA6C	13	44	1.70044	5.29812e-05
ENSG00000143494	VASH2	41	70	1.31578	0.0048544
ENSG00000143590	EFNA3	57.89	9.55	-2.44057	2.02052e-07
ENSG00000143845	ETNK2	164	479	1.73514	2.92195e-41
ENSG00000143847	PPFIA4	140	25	-2.51096	2.22318e-16
ENSG00000144355	DLX1	240	54	-1.905	2.94604e-23
ENSG00000144596	GRIP2	22	2	-5.32193	0.000356435
ENSG00000144648	ACKR2	3	24	2.36923	0.000160382
ENSG00000144730	IL17RD	7	0	-6.78136	0.0471607
ENSG00000144834	TAGLN3	2	18	3.20163	0.00107656
ENSG00000144837	PLA1A	24	3	-2.91754	0.000465301
ENSG00000145246	ATP10D	654	273	-1.08264	8.12978e-26
ENSG00000145362	ANK2	174	19	-2.38082	4.63937e-27
ENSG00000145569	OTULINL	299	99	-1.43652	2.86657e-18
ENSG00000145990	GFOD1	34	113	1.91073	6.27231e-12
ENSG00000146215	CRIP3	10	25	1.73697	0.0206369
ENSG00000146233	CYP39A1	55	10	-2.29546	8.71177e-07
ENSG00000146267	FAXC	47	5	-3.05063	1.71738e-07
ENSG00000146411	SLC2A12	101.12	419.08	2.1973	9.56318e-52
ENSG00000146678	IGFBP1	827	253	-1.55483	2.11793e-54
ENSG00000146700	SSC4D	105	231	1.29097	9.12977e-14
ENSG00000146755	TRIM50	42.16	128	1.80735	3.78395e-12
ENSG00000146904	EPHA1	15	86	2.64909	4.70705e-14
ENSG00000147082	CCNB3	18	3	-2.24793	0.00977931
ENSG00000147206	NXF3	13	2	-2.41504	0.0403828
ENSG00000147223	RIPPLY1	21	48.78	1.36257	0.00146159
ENSG00000147255	IGSF1	336	1832	2.43524	2.98168e-256
ENSG00000147262	GPR119	62	103	1.078	0.000689508
ENSG00000147394	ZNF185	31	12	-1.24793	0.0425946
ENSG00000147465	STAR	44	154	2.16993	6.04991e-17
ENSG00000147852	VLDLR	409	151	-1.35614	6.73896e-21
ENSG00000147872	PLIN2	17999	7533	-1.12642	0
ENSG00000148677	ANKRD1	10	35	1.94555	0.000231492
ENSG00000148795	CYP17A1	29	11	-1.09433	0.0498503
ENSG00000148841	ITPRIP	311	120	-1.16674	8.47388e-15
ENSG00000148965	SAA4	33	301	3.34255	1.20205e-58
ENSG00000149043	SYT8	285	124	-1.1542	8.86892e-11
ENSG00000149131	SERPING1	69	14	-2.36828	8.54702e-08
ENSG00000149212	SESN3	68	220	1.43888	8.6121e-22
ENSG00000149218	ENDOD1	392	135	-1.38427	1.63656e-22
ENSG00000149573	MPZL2	3616	1559	-1.02847	5.48301e-115
ENSG00000149591	TAGLN	111.09	227.91	1.45438	6.89535e-12
ENSG00000149742	SLC22A9	7	45	2.59756	5.74879e-08
ENSG00000150054	MPP7	214	858	1.87138	4.22681e-100
ENSG00000150281	CTF1	5	17	1.90046	0.0340763
ENSG00000150672	DLG2	2	13	2.89308	0.0150147
ENSG00000150782	IL18	37	104	1.69834	2.91381e-09
ENSG00000150967	ABCB9	124.36	233.69	1.17834	1.80692e-10
ENSG00000151136	BTBD11	10	151	3.35364	3.61468e-35
ENSG00000151470	C4orf33	217	78	-1.67205	7.69088e-12
ENSG00000151575	TEX9	76	134	1.25798	1.79003e-05
ENSG00000151640	DPYSL4	3	14	2	0.0251425
ENSG00000151726	ACSL1	750	1462	1.12334	8.45136e-62
ENSG00000151882	CCL28	25	4	-2.25634	0.000894719
ENSG00000151883	PARP8	71	24	-1.92811	0.000107455
ENSG00000151917	BEND6	25	4	-1.6477	0.000894719
ENSG00000152661	GJA1	10	1	-3	0.0369858
ENSG00000152689	RASGRP3	25	0	-9.58871	9.93562e-07
ENSG00000152778	IFIT5	386	5	-5.11316	3.93238e-95
ENSG00000153291	SLC25A27	40	9	-2.69141	0.000338022
ENSG00000153902	LGI4	8	0	-7.22882	0.0258985
ENSG00000154025	SLC5A10	8	20.26	1.36678	0.0394002
ENSG00000154146	NRGN	19	35	1.01838	0.0445804
ENSG00000154529	CNTNAP3B	144.92	231.94	1.01728	4.83483e-07
ENSG00000154545	MAGED4	3406.41	1260.34	-1.2568	3.37522e-152
ENSG00000154839	SKA1	344	707	1.3657	2.92546e-35
ENSG00000155093	PTPRN2	33	6	-1.83007	0.000379409
ENSG00000155363	MOV10	4385	1839	-1.10612	1.03869e-142
ENSG00000155629	PIK3AP1	908	165	-2.22597	1.36096e-101
ENSG00000155962	CLIC2	1	10	3.32193	0.0369858
ENSG00000156006	NAT2	0	23	9.89178	9.93562e-07
ENSG00000156222	SLC28A1	15	31	1.10497	0.0362534
ENSG00000156535	CD109	174	67	-1.22239	1.28605e-08
ENSG00000156587	UBE2L6	4182	280	-3.72044	0
ENSG00000157087	ATP2B2	1	23	4.24793	1.09885e-05
ENSG00000157131	C8A	3	111	5.55075	3.92303e-30
ENSG00000157227	MMP14	24	52	1.18442	0.00150559
ENSG00000157335	CLEC18C	38.66	14.51	-1.37397	0.019205
ENSG00000157502	PWWP3B	17	0	-7.56986	0.000175895
ENSG00000157557	ETS2	1781	767	-1.04595	8.1373e-61
ENSG00000157765	SLC34A2	2	16	2.39232	0.00315798
ENSG00000158008	EXTL1	14	31	1.27009	0.0224628
ENSG00000158186	MRAS	98	251	1.51006	1.13616e-18
ENSG00000158555	GDPD5	24	135	2.30079	6.72215e-21
ENSG00000158571	PFKFB1	77	138	1.05889	6.73194e-06
ENSG00000158825	CDA	1	19	4.38082	0.000124047
ENSG00000158865	SLC5A11	13	34	1.76988	0.00314179
ENSG00000159388	BTG2	234	432	1.02076	1.12604e-17
ENSG00000159640	ACE	64	18	-1.5025	1.92711e-05
ENSG00000159650	UROC1	4	21	2.5025	0.00239117
ENSG00000159753	CARMIL2	19	3	-2.58496	0.00596515
ENSG00000160182	TFF1	84	16	-2.23603	2.01495e-09
ENSG00000160360	GPSM1	13	28	1.09311	0.0366456
ENSG00000160710	ADAR	13083	4823	-1.30938	0
ENSG00000160712	IL6R	1220	506	-1.07119	8.0619e-47
ENSG00000160870	CYP3A7	192	1224	2.82501	9.40431e-194
ENSG00000160932	LY6E	1507	456	-1.59781	1.05979e-96
ENSG00000161031	PGLYRP2	81	224	1.31956	1.4196e-18
ENSG00000161509	GRIN2C	0	18	8.02237	2.54201e-05
ENSG00000161544	CYGB	31	177	2.73868	1.43657e-27
ENSG00000161638	ITGA5	16	3	-1.53605	0.0251425
ENSG00000161939	RNASEK-C17orf49	9.5	0	-8.96578	0.0141364
ENSG00000161958	FGF11	271	95	-1.27812	2.36025e-15
ENSG00000162241	SLC25A45	26	59	1.64909	0.000288377
ENSG00000162344	FGF19	20	6	-1.61298	0.0448279
ENSG00000162654	GBP4	144	10	-3.63743	1.19691e-26
ENSG00000163131	CTSS	496	223	-1.04427	6.257e-17
ENSG00000163191	S100A11	189	70	-1.27934	4.33618e-10
ENSG00000163235	TGFA	121	254	1.33298	7.02359e-14
ENSG00000163501	IHH	42	18	-1.05445	0.0286491
ENSG00000163516	ANKZF1	1509	513	-1.46728	8.8123e-82
ENSG00000163565	IFI16	126	22	-1.73909	2.05897e-15
ENSG00000163581	SLC2A2	311	871	1.49921	1.1513e-69
ENSG00000163631	ALB	85555	238814	1.67314	0
ENSG00000163637	PRICKLE2	23	66	1.65208	3.13616e-06
ENSG00000163683	SMIM14	957	321	-1.73877	8.74266e-55
ENSG00000163762	TM4SF18	36	6	-1.94251	9.2521e-05
ENSG00000163840	DTX3L	3019	1080	-1.35351	7.91685e-147
ENSG00000163975	MELTF	16	42	1.34395	0.00101131
ENSG00000163993	S100P	391	171	-1.03951	2.35892e-14
ENSG00000164007	CLDN19	124	259	1.24082	6.16725e-14
ENSG00000164023	SGMS2	411	115	-1.89359	2.90627e-31
ENSG00000164308	ERAP2	3101	1210	-1.19176	1.11041e-126
ENSG00000164342	TLR3	516	166	-1.53489	3.25419e-32
ENSG00000164404	GDF9	35	13	-1.62619	0.0264612
ENSG00000164488	DACT2	23	7	-1.20945	0.0486054
ENSG00000164626	KCNK5	182	37	-2.14505	3.73248e-19
ENSG00000164651	SP8	20	3	-3.04439	0.00363888
ENSG00000164683	HEY1	782	1432	1.01829	9.64475e-53
ENSG00000164849	GPR146	123	45	-1.29672	5.27752e-07
ENSG00000165272	AQP3	58	131	1.08179	1.96341e-08
ENSG00000165449	SLC16A9	25	109	2.20353	2.27827e-14
ENSG00000165471	MBL2	50	177	1.97283	2.24887e-19
ENSG00000165714	BORCS5	174	234	1.07481	0.000378555
ENSG00000165716	DIPK1B	25	65	1.54597	1.79852e-05
ENSG00000165923	AGBL2	31	8	-3.16993	0.00444122
ENSG00000165949	IFI27	1584	100	-3.8198	1.23184e-288
ENSG00000166710	B2M	14183	5333	-1.25191	0
ENSG00000166743	ACSM1	10	36	1.96083	0.000147618
ENSG00000166750	SLFN5	113	27	-2.3744	9.7538e-11
ENSG00000166833	NAV2	69	532	3.08283	6.94498e-96
ENSG00000166845	C18orf54	121	173	1.04439	0.000535762
ENSG00000167183	PRR15L	37	72	1.11356	0.000885196
ENSG00000167244	IGF2	4778	1652	-1.39665	1.44808e-225
ENSG00000167476	JSRP1	144	372	1.52232	1.22934e-27
ENSG00000167588	GPD1	361	709	1.12603	4.05213e-32
ENSG00000167601	AXL	121	34	-1.6746	1.4271e-09
ENSG00000167619	TMEM145	23	5	-2.29278	0.00606085
ENSG00000167676	PLIN4	50	118	1.37551	5.41826e-08
ENSG00000167700	MFSD3	89	163	1.0235	3.71856e-07
ENSG00000167741	GGT6	22	45	1.44057	0.00851932
ENSG00000167755	KLK6	22	4	-1.81714	0.00384887
ENSG00000167771	RCOR2	491	187	-1.24166	2.12106e-23
ENSG00000167772	ANGPTL4	96	17	-2.10202	1.71555e-11
ENSG00000167774	NDUFA7	30.17	85.71	1.66051	1.36519e-07
ENSG00000167800	TBX10	27	58	1.24998	0.000680678
ENSG00000167807	FDX2	0	9.83	8.07682	0.00759218
ENSG00000167910	CYP7A1	1	19	4.12928	0.000124047
ENSG00000167971	CASKIN1	18.16	34.42	1.04731	0.0399112
ENSG00000168016	TRANK1	334	17	-5.24031	2.7321e-67
ENSG00000168062	BATF2	234	76	-1.46949	6.26191e-15
ENSG00000168140	VASN	315	613	1.11298	1.53157e-27
ENSG00000168234	TTC39C	305	913	1.55122	4.23093e-79
ENSG00000168394	TAP1	3294	713	-2.05756	4.54732e-283
ENSG00000168481	LGI3	0	8	7.12928	0.0258985
ENSG00000168497	CAVIN2	86	294	1.93109	9.75617e-31
ENSG00000168502	MTCL1	514	233	-1.03188	4.27495e-17
ENSG00000168621	GDNF	689	314	-1.20838	2.62043e-22
ENSG00000168672	LRATD2	22	44	1.06711	0.0115584
ENSG00000168843	FSTL5	11	42	2.15754	2.31482e-05
ENSG00000168899	VAMP5	34	10	-1.62059	0.00517737
ENSG00000168916	ZNF608	138	217	1.03926	3.09504e-06
ENSG00000168917	SLC35G2	39	17	-1.07179	0.0445804
ENSG00000168961	LGALS9	159	11	-3.80999	9.25632e-30
ENSG00000168970	JMJD7-PLA2G4B	16.14	43.92	1.64636	0.000473322
ENSG00000169059	VCX3A	0	8.94	9.20457	0.0141364
ENSG00000169131	ZNF354A	3.03	23	3.48113	0.000273681
ENSG00000169696	ASPSCR1	1414	2441	1.04411	9.32607e-75
ENSG00000169715	MT1E	44	6	-2.72732	2.86649e-06
ENSG00000169891	REPS2	16	243	4.03562	1.85973e-56
ENSG00000169894	MUC3A	43	8	-1.8365	3.70844e-05
ENSG00000169991	IFFO2	475	590	1.00757	2.5034e-06
ENSG00000170017	ALCAM	529	960	1.04993	6.65201e-36
ENSG00000170231	FABP6	135	41	-1.575	9.52719e-10
ENSG00000170271	FAXDC2	368	698	1.26896	2.0129e-29
ENSG00000170324	FRMPD2	0	15	7.49185	0.000175895
ENSG00000170525	PFKFB3	388	101	-1.96347	7.98636e-32
ENSG00000170581	STAT2	2546	730	-1.67275	3.73898e-166
ENSG00000170667	RASA4B	0	6.5	5.90689	0.0471607
ENSG00000170703	TTLL6	30	6	-2.08746	0.00148465
ENSG00000170890	PLA2G1B	35	78	1.32668	3.79676e-05
ENSG00000171097	KYAT1	50.3	122.68	1.73104	8.97484e-09
ENSG00000171174	RBKS	58	98	1.01775	0.000615753
ENSG00000171219	CDC42BPG	15	35.03	1.32193	0.00700727
ENSG00000171368	TPPP	8	24	1.80735	0.00815737
ENSG00000171557	FGG	7175	17757	1.46414	0
ENSG00000171560	FGA	4015	9295	1.36575	0
ENSG00000171564	FGB	4074	12481	1.7453	0
ENSG00000171790	SLFNL1	15	43	1.64046	0.000357607
ENSG00000171885	AQP4	8	27	2	0.00229302
ENSG00000171992	SYNPO	91	203	1.34453	2.40309e-12
ENSG00000172183	ISG20	1184	45	-4.5949	2.11714e-247
ENSG00000172478	MAB21L4	1	11	4.90689	0.0215805
ENSG00000172482	AGXT	128	263	1.18879	1.19428e-13
ENSG00000172572	PDE3A	11	1	-5.32193	0.0215805
ENSG00000172667	ZMAT3	475	932	1.06487	1.3228e-41
ENSG00000172765	TMCC1	3497	1753	-1.68304	1.7053e-74
ENSG00000172789	HOXC5	16	42	1.55394	0.00101131
ENSG00000173193	PARP14	9741	2136	-2.04099	0
ENSG00000173662	TAS1R1	28	84	1.4991	4.83269e-08
ENSG00000173702	MUC13	2339	821	-1.36585	6.61652e-115
ENSG00000173801	JUP	465	933	1.13598	1.70809e-43
ENSG00000173809	TDRD12	2	14	2.87447	0.008997
ENSG00000173821	RNF213	27492	2863	-2.98467	0
ENSG00000173826	KCNH6	1	43	4.77259	1.86991e-11
ENSG00000174307	PHLDA3	316	588	1.19823	4.39633e-24
ENSG00000174529	TMEM81	31	57	1.03213	0.00550988
ENSG00000174640	SLCO2A1	29	76	1.46263	3.49478e-06
ENSG00000175591	P2RY2	101	243	1.22566	1.42541e-16
ENSG00000175707	KDF1	14	39	1.63743	0.000881509
ENSG00000176046	NUPR1	18	176	3.37445	3.42197e-35
ENSG00000176153	GPX2	5104	10137	1.14299	2.91257e-292
ENSG00000176171	BNIP3	7676	2951	-1.22554	1.07832e-257
ENSG00000176438	SYNE3	78	203	1.16729	1.0749e-15
ENSG00000176928	GCNT4	103	44	-1.09115	0.000169308
ENSG00000177182	CLVS1	6.83	0	-6.78136	0.0471607
ENSG00000177409	SAMD9L	74	8	-2.45943	6.67091e-12
ENSG00000177508	IRX3	6	18	1.71049	0.0448279
ENSG00000177576	C18orf32	190.07	306.6	1.50919	3.85212e-09
ENSG00000177679	SRRM3	0	20	8.36632	6.97066e-06
ENSG00000177807	KCNJ10	146	631	2.29133	1.80275e-79
ENSG00000177984	LCN15	323	139	-1.06237	2.23296e-12
ENSG00000177989	ODF3B	13	0	-9.74819	0.00220066
ENSG00000178150	ZNF114	208	56	-1.66871	9.3267e-17
ENSG00000178297	TMPRSS9	5	29.03	2.6845	4.00933e-05
ENSG00000178462	TUBAL3	44	17	-1.06301	0.010195
ENSG00000178537	SLC25A20	345	648	1.05137	5.51716e-27
ENSG00000178562	CD28	64	88	1.55506	0.0376649
ENSG00000178597	PSAPL1	30	11	-1.25376	0.0366456
ENSG00000178685	PARP10	4942	704	-2.85567	0
ENSG00000178772	CPN2	452	1421	1.81049	3.95137e-126
ENSG00000179023	KLHDC7A	18	43	1.40439	0.00226748
ENSG00000179044	EXOC3L1	7	0	-7.40939	0.0471607
ENSG00000179104	TMTC2	159	16	-2.76184	3.44562e-26
ENSG00000179344	HLA-DQB1	13	56	2.27436	2.11191e-07
ENSG00000179546	HTR1D	55	172	1.79951	1.36309e-16
ENSG00000180432	CYP8B1	0	29	8.71425	1.90426e-08
ENSG00000180479	ZNF571	14	1	-3.22239	0.00716721
ENSG00000180592	SKIDA1	36	55	1.14975	0.0487752
ENSG00000180616	SSTR2	7	30	2.39232	0.000234035
ENSG00000180626	ZNF594	76	38	-1.19704	0.0121811
ENSG00000180999	C1orf105	15	38	1.4867	0.00241762
ENSG00000181381	DDX60L	336	1	-8.26679	9.27949e-89
ENSG00000181409	AATK	10.05	98.48	2.82312	1.22651e-19
ENSG00000181754	AMIGO1	50	86	1.04532	0.00147802
ENSG00000181778	TMEM252	0	14	9.20457	0.000330297
ENSG00000182134	TDRKH	87	181	1.3356	6.34379e-10
ENSG00000182179	UBA7	780	199	-1.81506	4.13077e-64
ENSG00000182326	C1S	137	280	1.22058	1.86668e-14
ENSG00000182379	NXPH4	21	1	-4.22239	0.000124047
ENSG00000182687	GALR2	8	20	1.45943	0.0394002
ENSG00000182902	SLC25A18	22	49	1.30485	0.00146159
ENSG00000183072	NKX2-5	106	307	1.5109	9.6487e-27
ENSG00000183091	NEB	745	1528	1.28268	2.73051e-71
ENSG00000183111	ARHGEF37	10	44	2.23266	3.39696e-06
ENSG00000183134	PTGDR2	4	15.01	2	0.0373134
ENSG00000183486	MX2	3076	430	-2.31398	0
ENSG00000183508	TENT5C	127	31	-1.88349	1.26652e-11
ENSG00000183615	FAM167B	1	10	3.48543	0.0369858
ENSG00000183621	ZNF438	37	14	-1.24793	0.022462
ENSG00000183742	MACC1	219	55	-1.66297	4.34537e-19
ENSG00000183773	AIFM3	252	383	1.05212	1.49515e-09
ENSG00000183801	OLFML1	90	423	2.48901	2.81759e-57
ENSG00000184451	CCR10	24	6	-2.16993	0.0183298
ENSG00000184697	CLDN6	10	68	3.01123	6.67091e-12
ENSG00000184792	OSBP2	558	1367	1.30852	6.35233e-88
ENSG00000184979	USP18	3819	571	-2.58806	0
ENSG00000184986	TMEM121	49	21	-1.06848	0.0131554
ENSG00000185070	FLRT2	64	142	1.55254	1.13565e-08
ENSG00000185155	MIXL1	164	301	1.00533	2.34133e-12
ENSG00000185201	IFITM2	3522.9	873.09	-1.86421	6.02412e-292
ENSG00000185271	KLHL33	11	1.07	-3.32193	0.0215805
ENSG00000185304	RGPD2	7.06	0	-5.64386	0.0471607
ENSG00000185324	CDK10	10	28	1.18161	0.00658875
ENSG00000185338	SOCS1	42	17	-1.19265	0.0188148
ENSG00000185432	METTL7A	1297	2075	1.18466	2.87946e-52
ENSG00000185559	DLK1	50	8	-2.35199	1.27619e-06
ENSG00000185633	NDUFA4L2	432	18	-4.42593	1.53368e-91
ENSG00000185664	PMEL	11	75	3.2951	5.72334e-13
ENSG00000185668	POU3F1	0	8	7.12928	0.0258985
ENSG00000185686	PRAME	0	10	8.02237	0.00759218
ENSG00000185745	IFIT1	6897	21	-8.20043	0
ENSG00000185880	TRIM69	27	6	-2	0.00537141
ENSG00000185885	IFITM1	6975.25	195.14	-5.04489	0
ENSG00000186115	CYP4F2	37	170.3	1.93681	7.22269e-23
ENSG00000186204	CYP4F12	144	293	1.13418	6.3062e-15
ENSG00000186280	KDM4D	23	7	-1.41504	0.0486054
ENSG00000186340	THBS2	13	28	1.24101	0.0366456
ENSG00000186409	CCDC30	42	75	1.01963	0.0014364
ENSG00000186529	CYP4F3	118	366.7	1.47283	2.34176e-34
ENSG00000186792	HYAL3	34	76	1.3388	6.17407e-05
ENSG00000186910	SERPINA11	54	267	2.46322	8.59089e-38
ENSG00000186918	ZNF395	1030	364.46	-1.2863	7.16993e-54
ENSG00000187045	TMPRSS6	4	54	2.97863	1.87022e-12
ENSG00000187122	SLIT1	18	3	-1.848	0.00977931
ENSG00000187193	MT1X	61	14	-1.96227	3.25844e-06
ENSG00000187546	AGMO	80	354	2.11674	5.17154e-46
ENSG00000187583	PLEKHN1	19.55	3	-3	0.00363888
ENSG00000187608	ISG15	7880	263	-4.75362	0
ENSG00000187627	RGPD1	0	51.2	9.07682	4.26402e-15
ENSG00000187838	PLSCR3	100.06	152	1.0465	0.000316123
ENSG00000187889	FYB2	8	48	2.73697	4.2638e-08
ENSG00000187908	DMBT1	154	94	-1.01862	0.0129611
ENSG00000188015	S100A3	44	99	1.27726	1.49577e-06
ENSG00000188257	PLA2G2A	62963	26219	-1.12077	0
ENSG00000188313	PLSCR1	3025	296	-3.11891	0
ENSG00000188385	JAKMIP3	19	40	1.23704	0.010195
ENSG00000188766	SPRED3	0	9	6.64386	0.0141364
ENSG00000188818	ZDHHC11	7	29.45	1.85914	0.000234035
ENSG00000189195	BTBD8	14	44	2.02975	0.000116146
ENSG00000196116	TDRD7	788	284	-1.31698	1.5051e-40
ENSG00000196188	CTSE	23	44	1.09576	0.0174713
ENSG00000196507	TCEAL3	2	13	2.85244	0.0150147
ENSG00000196684	HSH2D	209	50	-1.89891	2.62371e-19
ENSG00000196782	MAML3	100	24	-1.88136	1.58414e-09
ENSG00000196862	RGPD4	21.41	5.5	-1.80735	0.0305022
ENSG00000196993	NPIPB9	0	10.51	8.07682	0.00407217
ENSG00000197191	CYSRT1	2	18	3.21842	0.00107656
ENSG00000197408	CYP2B6	113	21	-2.42321	4.25443e-13
ENSG00000197859	ADAMTSL2	22	53	1.45457	0.000357928
ENSG00000198049	AVPR1B	23	7	-1.65208	0.0486054
ENSG00000198125	MB	6	25	2.19931	0.000951678
ENSG00000198157	HMGN5	94	29	-1.2856	6.86709e-07
ENSG00000198203	SULT1C2	9	37	2.19967	3.65935e-05
ENSG00000198363	ASPH	6949.17	2517	-1.25207	1.75414e-271
ENSG00000198502	HLA-DRB5	9	22	1.4517	0.0342513
ENSG00000198598	MMP17	1	25	4.27302	3.2243e-06
ENSG00000198695	MT-ND6	6413	14866	1.36659	0
ENSG00000198727	MT-CYB	33833	112613	1.88852	0
ENSG00000198763	MT-ND2	69769	170832	1.44557	0
ENSG00000198786	MT-ND5	63051	129015	1.1866	0
ENSG00000198840	MT-ND3	5340	13490	1.49062	0
ENSG00000198888	MT-ND1	57357	104138	1.01411	0
ENSG00000198899	MT-ATP6	76916	138959	1.00695	0
ENSG00000198938	MT-CO3	143694	271118	1.06957	0
ENSG00000198945	L3MBTL3	332	155	-1.18824	9.05169e-11
ENSG00000198959	TGM2	3238	737	-1.78298	1.53221e-265
ENSG00000203772	SPRN	1.47	11.06	3.24793	0.0125867
ENSG00000203797	DDO	210	43	-2.15663	3.4052e-22
ENSG00000203859	HSD3B2	7	0	-7.64386	0.0471607
ENSG00000203867	RBM20	7	21	1.58496	0.0136145
ENSG00000204176	SYT15	26.24	4.29	-2.45943	0.00153648
ENSG00000204248	COL11A2	61	131	1.53051	9.49828e-08
ENSG00000204264	PSMB8	2098	471	-2.01382	3.33969e-184
ENSG00000204267	TAP2	3643.19	692.67	-2.30509	0
ENSG00000204525	HLA-C	3641.46	1161.58	-1.512	5.59749e-209
ENSG00000204592	HLA-E	4311	679	-2.51332	0
ENSG00000204613	TRIM10	36	104	1.67807	1.4147e-09
ENSG00000204872	NAT8B	3	24	3.13578	0.000160382
ENSG00000205116	TMEM88B	14	46	1.85561	4.97861e-05
ENSG00000205220	PSMB10	506.98	133.89	-1.77264	7.47985e-41
ENSG00000205236	UPK3BL1	0	7.51	6.78136	0.0258985
ENSG00000205238	SPDYE2	0	38.9	9.32193	2.49593e-11
ENSG00000205336	ADGRG1	157	423	1.44106	4.75518e-33
ENSG00000205413	SAMD9	446	16	-4.58958	4.67968e-97
ENSG00000205572	SERF1B	195.85	77.24	-1.70691	3.11834e-09
ENSG00000205609	EIF3CL	54.57	23.16	-1.08746	0.0106645
ENSG00000205642	VCX3B	0	8.06	8.49185	0.0258985
ENSG00000206127	GOLGA8O	5.97	21.82	1.3388	0.00385566
ENSG00000211445	GPX3	256	952	2.0783	3.04973e-103
ENSG00000211452	DIO1	58	139	1.23071	1.15303e-09
ENSG00000211892	IGHG4	27.45	61.18	1.30954	0.000418877
ENSG00000213186	TRIM59	8.96	30.58	2.03953	0.000908204
ENSG00000213221	DNLZ	29.98	8.48	-1.61667	0.00658875
ENSG00000213906	LTB4R2	22	54	1.558	0.00025033
ENSG00000213928	IRF9	1364.82	105.67	-3.3934	6.45377e-235
ENSG00000214021	TTLL3	98.3	128.7	1.12858	0.0228551
ENSG00000214338	SOGA3	7	0	-6.32193	0.0471607
ENSG00000214447	FAM187A	12.33	0	-7.40939	0.00220066
ENSG00000214654	B3GALT9	58	22	-1.08964	0.00285641
ENSG00000214960	CRPPA	10	37	1.92961	9.34523e-05
ENSG00000215182	MUC5AC	25	121	2.4021	5.53669e-17
ENSG00000215906	LACTBL1	3	29	3.49643	1.00332e-05
ENSG00000215912	TTC34	1	13	3	0.00407594
ENSG00000221890	NPTXR	234	429	1.02606	2.6292e-17
ENSG00000221947	XKR9	41	9	-1.7855	0.0002209
ENSG00000226742	HSBP1L1	13	40	1.73859	0.000291055
ENSG00000228049	POLR2J2	26.43	70.67	2.17779	3.39696e-06
ENSG00000231852	CYP21A2	29	56	1.4075	0.00322661
ENSG00000235109	ZSCAN31	1048	300	-1.63409	3.19933e-74
ENSG00000239704	CDRT4	297.22	67.04	-1.93737	1.02192e-28
ENSG00000239713	APOBEC3G	38	4	-3.05063	5.86202e-06
ENSG00000240065	PSMB9	676	84	-2.94717	2.08392e-97
ENSG00000241697	TMEFF1	29.11	0	-9.07682	7.13046e-08
ENSG00000243056	EIF4EBP3	0	6.43	8.93664	0.0471607
ENSG00000243238	IGKV2-30	14	29	1.20786	0.0425946
ENSG00000243811	APOBEC3D	16	2	-2.88753	0.008997
ENSG00000244255	CFB	6.22	39.26	2.75489	1.46081e-06
ENSG00000244694	PTCHD4	144	418.48	1.89232	3.54786e-36
ENSG00000248592	STIMATE-MUSTN1	42.75	94.17	1.33184	6.73309e-06
ENSG00000251503	CENPS-CORT	7.33	22.35	2.57719	0.0183298
ENSG00000251546	IGKV1D-39	17	4	-1.94753	0.0373134
ENSG00000253250	C8orf88	44.59	7.72	-2.38702	1.4412e-05
ENSG00000253598	SLC10A5	15	47	1.80735	7.0089e-05
ENSG00000255104	ZNF286A-TBC1D26	2.33	20.44	3.23266	0.000356435
ENSG00000256043	CTSO	27	8	-1.45943	0.0206369
ENSG00000256646	PSMA2	313.16	140.01	-1.00978	4.04812e-11
ENSG00000256861	VPS33A	7.06	0	-6.90689	0.0471607
ENSG00000257017	HP	413	832.67	1.00407	1.45803e-39
ENSG00000257335	MGAM	92	33	-1.0614	1.42807e-05
ENSG00000257390	DNAJC14	1	17.43	3.08746	0.000406802
ENSG00000257767	ALDH2	111.02	214.29	1.10195	5.10205e-10
ENSG00000258388	PPT2-EGFL8	125.27	54.51	-1.40808	2.8193e-05
ENSG00000258529	ALG9	0	13.48	8.40939	0.000624125
ENSG00000258555	SPECC1L-ADORA2A	39.12	0	-8.22882	9.49018e-11
ENSG00000258659	TRIM34	66	8	-2.8501	5.27026e-10
ENSG00000259040	BLOC1S5-TXNDC5	15.02	0	-7.90689	0.000624125
ENSG00000259132	HAUS4	15.21	60.69	2.14951	1.3664e-07
ENSG00000259171	ANG	236.65	95.37	-1.15754	1.14347e-10
ENSG00000259399	TGIF2-RAB5IF	10.1	0	-9.02237	0.00759218
ENSG00000259522	TM9SF1	0	61.97	9.56986	2.58488e-18
ENSG00000259753	ITGB3	0.06	8.23	7.32193	0.0141364
ENSG00000259916	AQP7P3	13	2	-2.53605	0.0403828
ENSG00000260371	COG8	0	13.53	10.3106	0.000624125
ENSG00000262304	SHPK	11.3	0	-6.78136	0.00407217
ENSG00000267001	SLC39A3	19.61	38.67	1.13598	0.0188148
ENSG00000267022	ZNF223	24.18	7.23	-1.63227	0.0342513
ENSG00000267303	Raver1	210.37	70.9	-1.41947	7.54185e-13
ENSG00000269556	TMEM185A	85	138	1.01178	0.000114862
ENSG00000269693	--	19.68	0	-7.32193	2.54201e-05
ENSG00000269891	ARHGAP19-SLIT1	16.53	0	-8.71425	0.000175895
ENSG00000270106	TSNAX-DISC1	18.65	3.35	-2.43296	0.0155426
ENSG00000270181	BIVM-ERCC5	54.71	21.58	-1.18442	0.00454134
ENSG00000270276	H4C15	0	6.54	7.64386	0.0471607
ENSG00000270885	RASL10B	289	627	1.27058	1.28963e-34
ENSG00000272414	FAM47E-STBD1	12.66	0	-7.64386	0.00220066
ENSG00000274810	NPHP3-ACAD11	150.65	73.9	-2.60881	0.000105837
ENSG00000276600	RAB7B	11	29	1.29177	0.00858643
ENSG00000277443	MARCKS	1338	272	-2.1449	1.24138e-133
ENSG00000277957	SENP3-EIF4A1	12.74	45.89	2.02106	2.19716e-05
ENSG00000283378	CNTNAP3C	11.66	0	-8.32193	0.00407217
ENSG00000283761	MFSD14A	154.71	75.86	-1.06261	7.66983e-05
ENSG00000283782	RAD50	571.84	48.71	-3.38606	3.70806e-98
ENSG00000284057	MED17	0	14.76	8.02237	0.000330297
ENSG00000284292	ARPC1A	64.31	26.88	-1.09311	0.0041383
ENSG00000285077	ARHGAP11B	33.69	69.04	1.20547	0.00036691
ENSG00000285283	RCN1	101.7	39.24	-1.21767	2.50608e-05
ENSG00000285330	CFI	30.96	73.87	1.40336	2.42185e-05
ENSG00000285437	POLR2J3	74.88	119.4	1.29101	0.000556037
ENSG00000285508	MKKS	0	32.38	10.9293	1.34526e-09
ENSG00000285542	PPM1B	17.73	0	-7.96578	9.23969e-05
ENSG00000285547	HDAC8	0	17.67	9.07682	4.8524e-05
ENSG00000285602	CLTRN	0	10.49	7.22882	0.00407217
ENSG00000285827	KMT2A	24.62	5.28	-2.02748	0.00577465
ENSG00000285920	NUSAP1	3.64	16.5	2.27302	0.00977931
ENSG00000285976	--	1242.83	49.54	-4.4662	7.33094e-257
ENSG00000286112	KYAT1	57.95	5.67	-3.32193	3.7607e-10
ENSG00000286231	MTARC1	42.37	2.63	-3.88536	1.68754e-08
ENSG00000286235	MCM8	10.96	0	-6.49185	0.00407217
ENSG00000288534	TMX2	51.55	124.93	1.45372	5.41682e-09
ENSG00000288550	IL17RC	0	10.66	7.22882	0.00407217
ENSG00000288637	TRIM2	0	43.24	9.58871	8.99825e-13
ENSG00000288640	IFRD1	20.83	44.71	1.30581	0.00329925
ENSG00000288674	PSEN2	72.8	34.27	-1.17834	0.00949732
ENSG00000288684	DDX58	6.32	19.75	1.87447	0.0204235
ENSG00000288702	UGT1A3	32.09	11.84	-1.27684	0.0311423
ENSG00000288721	MED20	7.62	0	-8.27612	0.0471607
ENSG00000288894	DCAF7	18.62	0	-8.67948	4.8524e-05
ENSG00000289027	KRIT1	51.55	116.33	1.32193	1.34074e-07
