# Supplementary material for: The Spliceosome Factor EFTUD2 Promotes IFN Anti-HBV Effect through mRNA Splicing
Source: Mediators Inflamm. 2023 Jun 23;2023:2546278. doi: 10.1155/2023/2546278 (PMC10313468; doi:10.1155/2023/2546278)
Supplement: Supplementary Materials — Supplemental Figure 1: Establish ETFUD2+/-HepG2.2.15 cells. Supplemental Figure 2: Exon 3 of the EFTUD2 gene has 127 bp deletion between sgRNA1 and sgRNA2 cleavage sites. Supplemental Figure 3: EFTUD2-regulated functional pathways. Supplemental Figure 4: Choose the concentration of IFNα-2b. Supplemental Figure 5: Effects of EFTUD2 on cell proliferation. Supplemental Table 1: List of total gene identified by RNA-Seq differential analysis. Supplemental Table 2: list of selected gene for Gene Ontology (GO) analysis, Disease Ontology (DO) analysis, and Reactome analysis. Supplemental Table 3: The difference of spliced transcripts between WT and EFTUD2+/- cells after IFN treatment. [file 2546278.f1.zip › Supplemental Table 3.xlsx]

## Sheet: Sheet1
Supplemental Table 3. The difference of spliced transcripts between WT and EFTUD2+/- cells after IFN treatment
GeneID	Gene_symbol	Chr	PValue	FDR	Inclusion Transcripts	Skipping Transcripts	IncreaseInclusion (PSI_EFTUD2+/- IFN -PSI_WT IFN>0)	IncreaseExclusion (PSI_EFTUD2+/- IFN -PSI_WT IFN>0)
ENSG00000157601	MX1	21	0.000158226	0.0122219	ENST00000467510 ( MX1-210)	ENST00000288383 ( MX1-201 )	yes	no
ENSG00000089127	OAS1	12	7.48023e-05	0.00681359	ENST00000549820 (OAS1-205)	ENST00000445409 (OAS1-202)	yes	no
ENSG00000055332	EIF2AK2	2	0.000184182	0.0137351	ENST00000462861 (EIF2AK2-205)	ENST00000405334 (EIF2AK2-203)	yes	no
