# Supplementary material for: The Spliceosome Factor EFTUD2 Promotes IFN Anti-HBV Effect through mRNA Splicing
Source: Mediators Inflamm. 2023 Jun 23;2023:2546278. doi: 10.1155/2023/2546278 (PMC10313468; doi:10.1155/2023/2546278)
Supplement: Supplementary Materials — Supplemental Figure 1: Establish ETFUD2+/-HepG2.2.15 cells. Supplemental Figure 2: Exon 3 of the EFTUD2 gene has 127 bp deletion between sgRNA1 and sgRNA2 cleavage sites. Supplemental Figure 3: EFTUD2-regulated functional pathways. Supplemental Figure 4: Choose the concentration of IFNα-2b. Supplemental Figure 5: Effects of EFTUD2 on cell proliferation. Supplemental Table 1: List of total gene identified by RNA-Seq differential analysis. Supplemental Table 2: list of selected gene for Gene Ontology (GO) analysis, Disease Ontology (DO) analysis, and Reactome analysis. Supplemental Table 3: The difference of spliced transcripts between WT and EFTUD2+/- cells after IFN treatment. [file 2546278.f1.zip › Supplementary Table1.xlsx]

## Sheet: WT-IFN-vs-EFTUD2KD-IFN.all.anno
Supplementary Table 1. List of total gene identified by RNA-Seq differential analysis.
Gene ID	WT-IFN_count	EFTUD2KD-IFN_count	WT-IFN_fpkm	EFTUD2KD-IFN_fpkm	WT-IFN_mean	EFTUD2KD-IFN_mean	log2(fc)	PValue	FDR	Symbol	Description	KEGG_A_class	KEGG_B_class	Pathway	K_ID	GO Component	GO Function	GO Process	TF_family
ENSG00000000003	2128	2232	27.84	33.39	27.84	33.39	0.262257	4.1889e-06	2.75621e-05	TSPAN6	tetraspanin 6 [Source:HGNC Symbol;Acc:HGNC:11858]	-	-	-	-	GO:0005887//integral component of plasma membrane;GO:0016020//membrane;GO:0016021//integral component of membrane;GO:0070062//extracellular exosome	GO:0005515//protein binding	GO:0039532//negative regulation of viral-induced cytoplasmic pattern recognition receptor signaling pathway;GO:0043123//positive regulation of I-kappaB kinase/NF-kappaB signaling;GO:1901223//negative regulation of NIK/NF-kappaB signaling	--
ENSG00000000005	2	0	0.08	0	0.08	0.001	-6.32193	0.500025	0.722027	TNMD	tenomodulin [Source:HGNC Symbol;Acc:HGNC:17757]	-	-	-	-	GO:0005634//nucleus;GO:0005635//nuclear envelope;GO:0005737//cytoplasm;GO:0016020//membrane;GO:0016021//integral component of membrane	GO:0005515//protein binding	GO:0001886//endothelial cell morphogenesis;GO:0001937//negative regulation of endothelial cell proliferation;GO:0016525//negative regulation of angiogenesis	--
ENSG00000000419	1063.66	1103.93	47.92	55.47	47.92	55.47	0.21108	0.00159331	0.00630685	DPM1	dolichyl-phosphate mannosyltransferase subunit 1, catalytic [Source:HGNC Symbol;Acc:HGNC:3005]	Metabolism;Metabolism	Global and overview maps;Glycan biosynthesis and metabolism	ko01100//Metabolic pathways;ko00510//N-Glycan biosynthesis	K00721;K00721	GO:0005634//nucleus;GO:0005783//endoplasmic reticulum;GO:0005789//endoplasmic reticulum membrane;GO:0016020//membrane;GO:0033185//dolichol-phosphate-mannose synthase complex;GO:0043231//intracellular membrane-bounded organelle	GO:0004169//dolichyl-phosphate-mannose-protein mannosyltransferase activity;GO:0004582//dolichyl-phosphate beta-D-mannosyltransferase activity;GO:0005515//protein binding;GO:0005537//mannose binding;GO:0016740//transferase activity;GO:0016757//glycosyltransferase activity;GO:0043178//alcohol binding	GO:0006486//protein glycosylation;GO:0006506//GPI anchor biosynthetic process;GO:0019348//dolichol metabolic process;GO:0019673//GDP-mannose metabolic process;GO:0035268//protein mannosylation;GO:0035269//protein O-linked mannosylation;GO:0097502//mannosylation	--
ENSG00000000457	181.18	129.9	2.68	1.93	2.68	1.93	-0.473632	0.0547495	0.136178	SCYL3	SCY1 like pseudokinase 3 [Source:HGNC Symbol;Acc:HGNC:19285]	-	-	-	-	GO:0000139//Golgi membrane;GO:0005737//cytoplasm;GO:0005794//Golgi apparatus;GO:0030027//lamellipodium;GO:0042995//cell projection	GO:0004672//protein kinase activity;GO:0005515//protein binding;GO:0005524//ATP binding;GO:0042802//identical protein binding	GO:0006468//protein phosphorylation;GO:0006954//inflammatory response;GO:0016477//cell migration;GO:0021522//spinal cord motor neuron differentiation;GO:0034613//cellular protein localization;GO:0048666//neuron development	--
ENSG00000000460	381.82	388.1	8.09	9.86	8.09	9.86	0.285448	0.0964302	0.215225	C1orf112	chromosome 1 open reading frame 112 [Source:HGNC Symbol;Acc:HGNC:25565]	-	-	-	-	-	GO:0005515//protein binding	-	--
ENSG00000000938	2	0	0.05	0	0.05	0.001	-5.64386	0.500025	0.722027	FGR	FGR proto-oncogene, Src family tyrosine kinase [Source:HGNC Symbol;Acc:HGNC:3697]	Organismal Systems	Immune system	ko04062//Chemokine signaling pathway	K08891	GO:0005576//extracellular region;GO:0005737//cytoplasm;GO:0005739//mitochondrion;GO:0005743//mitochondrial inner membrane;GO:0005758//mitochondrial intermembrane space;GO:0005829//cytosol;GO:0005856//cytoskeleton;GO:0005886//plasma membrane;GO:0015629//actin cytoskeleton;GO:0016020//membrane;GO:0016235//aggresome;GO:0031234//extrinsic component of cytoplasmic side of plasma membrane;GO:0032587//r…	GO:0000166//nucleotide binding;GO:0001784//phosphotyrosine residue binding;GO:0004672//protein kinase activity;GO:0004712//protein serine/threonine/tyrosine kinase activity;GO:0004713//protein tyrosine kinase activity;GO:0004715//non-membrane spanning protein tyrosine kinase activity;GO:0005102//signaling receptor binding;GO:0005515//protein binding;GO:0005524//ATP binding;GO:0016301//kinase acti…	GO:0001819//positive regulation of cytokine production;GO:0002376//immune system process;GO:0002768//immune response-regulating cell surface receptor signaling pathway;GO:0002862//negative regulation of inflammatory response to antigenic stimulus;GO:0006468//protein phosphorylation;GO:0007169//transmembrane receptor protein tyrosine kinase signaling pathway;GO:0007229//integrin-mediated signaling…	--
ENSG00000000971	18	18	0.36	0.39	0.36	0.39	0.115477	0.868058	1	CFH	complement factor H [Source:HGNC Symbol;Acc:HGNC:4883]	Human Diseases;Organismal Systems	Infectious disease: bacterial;Immune system	ko05150//Staphylococcus aureus infection;ko04610//Complement and coagulation cascades	K04004;K04004	GO:0005576//extracellular region;GO:0005615//extracellular space;GO:0070062//extracellular exosome;GO:0072562//blood microparticle;GO:1905370//serine-type endopeptidase complex	GO:0005515//protein binding;GO:0008201//heparin binding;GO:0042802//identical protein binding;GO:0043395//heparan sulfate proteoglycan binding	GO:0002376//immune system process;GO:0006508//proteolysis;GO:0006956//complement activation;GO:0006957//complement activation, alternative pathway;GO:0030449//regulation of complement activation;GO:0030451//regulation of complement activation, alternative pathway;GO:0045087//innate immune response;GO:1903659//regulation of complement-dependent cytotoxicity	--
ENSG00000001036	4157	4340	83.24	97.23	83.24	97.23	0.224125	7.97872e-09	7.46239e-08	FUCA2	alpha-L-fucosidase 2 [Source:HGNC Symbol;Acc:HGNC:4008]	Cellular Processes;Metabolism	Transport and catabolism;Glycan biosynthesis and metabolism	ko04142//Lysosome;ko00511//Other glycan degradation	K01206;K01206	GO:0005576//extracellular region;GO:0005615//extracellular space;GO:0005764//lysosome;GO:0005788//endoplasmic reticulum lumen;GO:0035578//azurophil granule lumen;GO:0070062//extracellular exosome	GO:0004560//alpha-L-fucosidase activity;GO:0005515//protein binding;GO:0016787//hydrolase activity;GO:0016798//hydrolase activity, acting on glycosyl bonds	GO:0005975//carbohydrate metabolic process;GO:0006004//fucose metabolic process;GO:0008152//metabolic process;GO:0009617//response to bacterium;GO:0016139//glycoside catabolic process;GO:2000535//regulation of entry of bacterium into host cell	--
ENSG00000001084	2355	1182	41.36	22.79	41.36	22.79	-0.859835	2.09346e-55	1.25576e-53	GCLC	glutamate-cysteine ligase catalytic subunit [Source:HGNC Symbol;Acc:HGNC:4311]	Metabolism;Metabolism;Metabolism;Cellular Processes	Global and overview maps;Metabolism of other amino acids;Amino acid metabolism;Cell growth and death	ko01100//Metabolic pathways;ko00480//Glutathione metabolism;ko00270//Cysteine and methionine metabolism;ko04216//Ferroptosis	K11204;K11204;K11204;K11204	GO:0005739//mitochondrion;GO:0005829//cytosol;GO:0017109//glutamate-cysteine ligase complex	GO:0000166//nucleotide binding;GO:0000287//magnesium ion binding;GO:0003824//catalytic activity;GO:0004357//glutamate-cysteine ligase activity;GO:0005515//protein binding;GO:0005524//ATP binding;GO:0016595//glutamate binding;GO:0016874//ligase activity;GO:0043531//ADP binding;GO:0044877//protein-containing complex binding	GO:0006534//cysteine metabolic process;GO:0006536//glutamate metabolic process;GO:0006749//glutathione metabolic process;GO:0006750//glutathione biosynthetic process;GO:0006979//response to oxidative stress;GO:0007568//aging;GO:0007584//response to nutrient;GO:0009408//response to heat;GO:0009410//response to xenobiotic stimulus;GO:0009725//response to hormone;GO:0014823//response to activity;GO:…	--
ENSG00000001167	1210	1065	16.08	16.74	16.08	16.74	0.0580321	0.647855	0.858396	NFYA	nuclear transcription factor Y subunit alpha [Source:HGNC Symbol;Acc:HGNC:7804]	Human Diseases;Human Diseases;Organismal Systems	Infectious disease: bacterial;Neurodegenerative disease;Immune system	ko05152//Tuberculosis;ko05017//Spinocerebellar ataxia;ko04612//Antigen processing and presentation	K08064;K08064;K08064	GO:0000785//chromatin;GO:0005634//nucleus;GO:0005654//nucleoplasm;GO:0016602//CCAAT-binding factor complex;GO:0032993//protein-DNA complex;GO:0090575//RNA polymerase II transcription regulator complex	GO:0000976//transcription cis-regulatory region binding;GO:0000978//RNA polymerase II cis-regulatory region sequence-specific DNA binding;GO:0000981//DNA-binding transcription factor activity, RNA polymerase II-specific;GO:0003677//DNA binding;GO:0003700//DNA-binding transcription factor activity;GO:0005515//protein binding	GO:0006355//regulation of transcription, DNA-templated;GO:0006357//regulation of transcription by RNA polymerase II;GO:0006366//transcription by RNA polymerase II;GO:0035065//regulation of histone acetylation;GO:0045893//positive regulation of transcription, DNA-templated;GO:0045944//positive regulation of transcription by RNA polymerase II;GO:0048511//rhythmic process;GO:0080182//histone H3-K4 t…	NF-YA
ENSG00000001460	48	59	1.11	1.15	1.11	1.15	0.0510742	0.122508	0.26245	STPG1	sperm tail PG-rich repeat containing 1 [Source:HGNC Symbol;Acc:HGNC:28070]	-	-	-	-	GO:0005634//nucleus;GO:0005737//cytoplasm;GO:0005739//mitochondrion	GO:0003674//molecular_function	GO:0006915//apoptotic process;GO:0043065//positive regulation of apoptotic process;GO:1902110//positive regulation of mitochondrial membrane permeability involved in apoptotic process	--
ENSG00000001461	192	245	3.14	5.08	3.14	5.08	0.694064	0.000380481	0.0017536	NIPAL3	NIPA like domain containing 3 [Source:HGNC Symbol;Acc:HGNC:25233]	-	-	-	-	GO:0016020//membrane;GO:0016021//integral component of membrane	GO:0005515//protein binding;GO:0015095//magnesium ion transmembrane transporter activity	GO:0015693//magnesium ion transport;GO:1903830//magnesium ion transmembrane transport	--
ENSG00000001497	1182	1007	23.25	22.19	23.25	22.19	-0.067321	0.242142	0.439948	LAS1L	LAS1 like ribosome biogenesis factor [Source:HGNC Symbol;Acc:HGNC:25726]	-	-	-	-	GO:0005634//nucleus;GO:0005654//nucleoplasm;GO:0005730//nucleolus;GO:0005737//cytoplasm;GO:0016020//membrane;GO:0030687//preribosome, large subunit precursor;GO:0071339//MLL1 complex;GO:0090730//Las1 complex	GO:0003723//RNA binding;GO:0004519//endonuclease activity;GO:0005515//protein binding	GO:0000460//maturation of 5.8S rRNA;GO:0000470//maturation of LSU-rRNA;GO:0006364//rRNA processing;GO:0090305//nucleic acid phosphodiester bond hydrolysis	--
ENSG00000001561	5	3	0.05	0.03	0.05	0.03	-0.736966	0.726617	0.927771	ENPP4	ectonucleotide pyrophosphatase/phosphodiesterase 4 [Source:HGNC Symbol;Acc:HGNC:3359]	Metabolism;Metabolism	Global and overview maps;Nucleotide metabolism	ko01100//Metabolic pathways;ko00230//Purine metabolism	K18424;K18424	GO:0005886//plasma membrane;GO:0016020//membrane;GO:0016021//integral component of membrane;GO:0070062//extracellular exosome;GO:0101003//ficolin-1-rich granule membrane	GO:0003824//catalytic activity;GO:0005515//protein binding;GO:0016787//hydrolase activity;GO:0046872//metal ion binding;GO:0047710//bis(5'-adenosyl)-triphosphatase activity	GO:0007596//blood coagulation;GO:0007599//hemostasis;GO:0030194//positive regulation of blood coagulation;GO:0046130//purine ribonucleoside catabolic process	--
ENSG00000001617	351	532	6.18	10.6	6.18	10.6	0.778386	6.55058e-14	9.84191e-13	SEMA3F	semaphorin 3F [Source:HGNC Symbol;Acc:HGNC:10728]	Organismal Systems	Development and regeneration	ko04360//Axon guidance	K06840	GO:0005576//extracellular region;GO:0005615//extracellular space;GO:0005887//integral component of plasma membrane;GO:0098978//glutamatergic synapse	GO:0005102//signaling receptor binding;GO:0005515//protein binding;GO:0030215//semaphorin receptor binding;GO:0045499//chemorepellent activity	GO:0001755//neural crest cell migration;GO:0007165//signal transduction;GO:0007411//axon guidance;GO:0021612//facial nerve structural organization;GO:0021637//trigeminal nerve structural organization;GO:0021675//nerve development;GO:0021785//branchiomotor neuron axon guidance;GO:0030335//positive regulation of cell migration;GO:0036486//ventral trunk neural crest cell migration;GO:0048843//negati…	--
ENSG00000001626	7	8	0.15	0.1	0.15	0.1	-0.584963	1	1	CFTR	CF transmembrane conductance regulator [Source:HGNC Symbol;Acc:HGNC:1884]	Environmental Information Processing;Cellular Processes;Environmental Information Processing;Organismal Systems;Organismal Systems;Organismal Systems;Human Diseases;Environmental Information Processing	Signal transduction;Cellular community - eukaryotes;Signal transduction;Digestive system;Digestive system;Digestive system;Infectious disease: bacterial;Membrane transport	ko04024//cAMP signaling pathway;ko04530//Tight junction;ko04152//AMPK signaling pathway;ko04972//Pancreatic secretion;ko04976//Bile secretion;ko04971//Gastric acid secretion;ko05110//Vibrio cholerae infection;ko02010//ABC transporters	K05031;K05031;K05031;K05031;K05031;K05031;K05031;K05031	GO:0005634//nucleus;GO:0005737//cytoplasm;GO:0005765//lysosomal membrane;GO:0005768//endosome;GO:0005769//early endosome;GO:0005783//endoplasmic reticulum;GO:0005789//endoplasmic reticulum membrane;GO:0005829//cytosol;GO:0005886//plasma membrane;GO:0005887//integral component of plasma membrane;GO:0009986//cell surface;GO:0010008//endosome membrane;GO:0016020//membrane;GO:0016021//integral compon…	GO:0000166//nucleotide binding;GO:0005254//chloride channel activity;GO:0005260//intracellularly ATP-gated chloride channel activity;GO:0005515//protein binding;GO:0005524//ATP binding;GO:0015106//bicarbonate transmembrane transporter activity;GO:0015108//chloride transmembrane transporter activity;GO:0016853//isomerase activity;GO:0016887//ATP hydrolysis activity;GO:0017081//chloride channel reg…	GO:0006695//cholesterol biosynthetic process;GO:0006811//ion transport;GO:0006821//chloride transport;GO:0006904//vesicle docking involved in exocytosis;GO:0015698//inorganic anion transport;GO:0015701//bicarbonate transport;GO:0030301//cholesterol transport;GO:0034220//ion transmembrane transport;GO:0034976//response to endoplasmic reticulum stress;GO:0035377//transepithelial water transport;GO:…	--
ENSG00000001629	1141	819	13.07	7.03	13.07	7.03	-0.894663	2.65543e-06	1.79991e-05	ANKIB1	ankyrin repeat and IBR domain containing 1 [Source:HGNC Symbol;Acc:HGNC:22215]	-	-	-	-	GO:0000151//ubiquitin ligase complex;GO:0005737//cytoplasm	GO:0004842//ubiquitin-protein transferase activity;GO:0005515//protein binding;GO:0016740//transferase activity;GO:0031624//ubiquitin conjugating enzyme binding;GO:0046872//metal ion binding;GO:0061630//ubiquitin protein ligase activity	GO:0000209//protein polyubiquitination;GO:0006511//ubiquitin-dependent protein catabolic process;GO:0016567//protein ubiquitination;GO:0032436//positive regulation of proteasomal ubiquitin-dependent protein catabolic process	--
ENSG00000001630	8374.97	9116.41	142.55	174.9	142.55	174.9	0.295062	2.46661e-20	5.50451e-19	CYP51A1	cytochrome P450 family 51 subfamily A member 1 [Source:HGNC Symbol;Acc:HGNC:2649]	Metabolism;Metabolism	Global and overview maps;Lipid metabolism	ko01100//Metabolic pathways;ko00100//Steroid biosynthesis	K05917;K05917	GO:0005783//endoplasmic reticulum;GO:0005789//endoplasmic reticulum membrane;GO:0016020//membrane;GO:0016021//integral component of membrane;GO:0043231//intracellular membrane-bounded organelle	GO:0004497//monooxygenase activity;GO:0005506//iron ion binding;GO:0008398//sterol 14-demethylase activity;GO:0016491//oxidoreductase activity;GO:0016705//oxidoreductase activity, acting on paired donors, with incorporation or reduction of molecular oxygen;GO:0020037//heme binding;GO:0046872//metal ion binding	GO:0006629//lipid metabolic process;GO:0006694//steroid biosynthetic process;GO:0006695//cholesterol biosynthetic process;GO:0008202//steroid metabolic process;GO:0008203//cholesterol metabolic process;GO:0016125//sterol metabolic process;GO:0016126//sterol biosynthetic process;GO:0042177//negative regulation of protein catabolic process;GO:0050709//negative regulation of protein secretion;GO:007…	--
ENSG00000001631	601.48	530.26	8.14	7.79	8.14	7.79	-0.0634055	0.772175	0.966718	KRIT1	KRIT1 ankyrin repeat containing [Source:HGNC Symbol;Acc:HGNC:1573]	Environmental Information Processing	Signal transduction	ko04015//Rap1 signaling pathway	K17705	GO:0005615//extracellular space;GO:0005737//cytoplasm;GO:0005856//cytoskeleton;GO:0005886//plasma membrane;GO:0005911//cell-cell junction;GO:0016020//membrane;GO:0030054//cell junction	GO:0005515//protein binding;GO:0005546//phosphatidylinositol-4,5-bisphosphate binding;GO:0008017//microtubule binding;GO:0030695//GTPase regulator activity	GO:0001525//angiogenesis;GO:0001937//negative regulation of endothelial cell proliferation;GO:0003158//endothelium development;GO:0007264//small GTPase mediated signal transduction;GO:0010596//negative regulation of endothelial cell migration;GO:0016525//negative regulation of angiogenesis;GO:0033622//integrin activation;GO:0045454//cell redox homeostasis;GO:0045765//regulation of angiogenesis;GO…	--
ENSG00000002016	176	125	4.6	3.07	4.6	3.07	-0.583395	0.0507822	0.127885	RAD52	RAD52 homolog, DNA repair protein [Source:HGNC Symbol;Acc:HGNC:9824]	Genetic Information Processing	Replication and repair	ko03440//Homologous recombination	K10873	GO:0005634//nucleus;GO:0005654//nucleoplasm;GO:0032991//protein-containing complex;GO:0032993//protein-DNA complex	GO:0003677//DNA binding;GO:0003697//single-stranded DNA binding;GO:0005515//protein binding;GO:0042802//identical protein binding	GO:0000724//double-strand break repair via homologous recombination;GO:0000730//DNA recombinase assembly;GO:0006281//DNA repair;GO:0006302//double-strand break repair;GO:0006310//DNA recombination;GO:0006312//mitotic recombination;GO:0006974//cellular response to DNA damage stimulus;GO:0010792//DNA double-strand break processing involved in repair via single-strand annealing;GO:0034599//cellular …	--
ENSG00000002330	143.99	183.98	7.01	9.73	7.01	9.73	0.473025	0.0021472	0.0082536	BAD	BCL2 associated agonist of cell death [Source:HGNC Symbol;Acc:HGNC:936]	Human Diseases;Human Diseases;Human Diseases;Environmental Information Processing;Human Diseases;Human Diseases;Human Diseases;Human Diseases;Human Diseases;Environmental Information Processing;Human Diseases;Environmental Information Processing;Human Diseases;Human Diseases;Human Diseases;Cellular Processes;Human Diseases;Organismal Systems;Environmental Information Processing;Human Diseases;Hum…	Infectious disease: viral;Cancer: overview;Neurodegenerative disease;Signal transduction;Neurodegenerative disease;Neurodegenerative disease;Infectious disease: viral;Neurodegenerative disease;Infectious disease: bacterial;Signal transduction;Cancer: overview;Signal transduction;Infectious disease: viral;Cardiovascular disease;Cancer: overview;Cellular community - eukaryotes;Cancer: overview;Immu…	ko05168//Herpes simplex virus 1 infection;ko05200//Pathways in cancer;ko05022//Pathways of neurodegeneration - multiple diseases;ko04151//PI3K-Akt signaling pathway;ko05010//Alzheimer disease;ko05014//Amyotrophic lateral sclerosis;ko05165//Human papillomavirus infection;ko05020//Prion disease;ko05152//Tuberculosis;ko04014//Ras signaling pathway;ko05208//Chemical carcinogenesis - reactive oxygen s…	K02158;K02158;K02158;K02158;K02158;K02158;K02158;K02158;K02158;K02158;K02158;K02158;K02158;K02158;K02158;K02158;K02158;K02158;K02158;K02158;K02158;K02158;K02158;K02158;K02158;K02158;K02158;K02158;K02158;K02158;K02158;K02158;K02158;K02158;K02158;K02158;K02158;K02158;K02158;K02158;K02158;K02158;K02158	GO:0005737//cytoplasm;GO:0005739//mitochondrion;GO:0005741//mitochondrial outer membrane;GO:0005829//cytosol;GO:0016020//membrane	GO:0005515//protein binding;GO:0005543//phospholipid binding;GO:0008289//lipid binding;GO:0008656//cysteine-type endopeptidase activator activity involved in apoptotic process;GO:0019901//protein kinase binding;GO:0019903//protein phosphatase binding;GO:0030346//protein phosphatase 2B binding;GO:0043422//protein kinase B binding;GO:0071889//14-3-3 protein binding	GO:0001666//response to hypoxia;GO:0001836//release of cytochrome c from mitochondria;GO:0006007//glucose catabolic process;GO:0006915//apoptotic process;GO:0006919//activation of cysteine-type endopeptidase activity involved in apoptotic process;GO:0007283//spermatogenesis;GO:0008283//cell population proliferation;GO:0008625//extrinsic apoptotic signaling pathway via death domain receptors;GO:00…	--
ENSG00000002549	11800	3274	296.53	91.05	296.53	91.05	-1.70345	0	0	LAP3	leucine aminopeptidase 3 [Source:HGNC Symbol;Acc:HGNC:18449]	Metabolism;Metabolism;Metabolism	Global and overview maps;Metabolism of other amino acids;Amino acid metabolism	ko01100//Metabolic pathways;ko00480//Glutathione metabolism;ko00330//Arginine and proline metabolism	K11142;K11142;K11142	GO:0005634//nucleus;GO:0005654//nucleoplasm;GO:0005737//cytoplasm;GO:0005802//trans-Golgi network;GO:0005829//cytosol;GO:0005925//focal adhesion;GO:0030496//midbody;GO:0070062//extracellular exosome	GO:0004177//aminopeptidase activity;GO:0004180//carboxypeptidase activity;GO:0005515//protein binding;GO:0008233//peptidase activity;GO:0008235//metalloexopeptidase activity;GO:0016787//hydrolase activity;GO:0030145//manganese ion binding;GO:0046872//metal ion binding;GO:0070006//metalloaminopeptidase activity	GO:0006508//proteolysis;GO:0019538//protein metabolic process	--
ENSG00000002586	1978	1770	82.9	82.38	82.9	82.38	-0.00907798	0.90925	1	CD99	CD99 molecule (Xg blood group) [Source:HGNC Symbol;Acc:HGNC:7082]	Environmental Information Processing;Organismal Systems	Signaling molecules and interaction;Immune system	ko04514//Cell adhesion molecules;ko04670//Leukocyte transendothelial migration	K06520;K06520	GO:0005737//cytoplasm;GO:0005886//plasma membrane;GO:0005887//integral component of plasma membrane;GO:0005925//focal adhesion;GO:0016020//membrane;GO:0016021//integral component of membrane	GO:0005515//protein binding	GO:0007155//cell adhesion;GO:0034109//homotypic cell-cell adhesion;GO:0072683//T cell extravasation;GO:2000391//positive regulation of neutrophil extravasation	--
ENSG00000002587	3	3	0.02	0.02	0.02	0.02	0	1	1	HS3ST1	heparan sulfate-glucosamine 3-sulfotransferase 1 [Source:HGNC Symbol;Acc:HGNC:5194]	Metabolism	Glycan biosynthesis and metabolism	ko00534//Glycosaminoglycan biosynthesis - heparan sulfate / heparin	K01024	GO:0005794//Golgi apparatus;GO:0005796//Golgi lumen	GO:0008146//sulfotransferase activity;GO:0008467//[heparan sulfate]-glucosamine 3-sulfotransferase 1 activity;GO:0016740//transferase activity	GO:0006024//glycosaminoglycan biosynthetic process;GO:1901135//carbohydrate derivative metabolic process;GO:1901564//organonitrogen compound metabolic process	--
ENSG00000002726	22	7	0.4	0.14	0.4	0.14	-1.51457	0.0242204	0.0689	AOC1	amine oxidase copper containing 1 [Source:HGNC Symbol;Acc:HGNC:80]	Metabolism;Metabolism;Metabolism;Metabolism	Global and overview maps;Amino acid metabolism;Amino acid metabolism;Amino acid metabolism	ko01100//Metabolic pathways;ko00330//Arginine and proline metabolism;ko00380//Tryptophan metabolism;ko00340//Histidine metabolism	K11182;K11182;K11182;K11182	GO:0005576//extracellular region;GO:0005615//extracellular space;GO:0005777//peroxisome;GO:0005886//plasma membrane;GO:0005923//bicellular tight junction;GO:0035580//specific granule lumen;GO:0070062//extracellular exosome	GO:0005507//copper ion binding;GO:0005509//calcium ion binding;GO:0005515//protein binding;GO:0008131//primary amine oxidase activity;GO:0008201//heparin binding;GO:0008270//zinc ion binding;GO:0016491//oxidoreductase activity;GO:0042803//protein homodimerization activity;GO:0044877//protein-containing complex binding;GO:0046872//metal ion binding;GO:0048038//quinone binding;GO:0052597//diamine o…	GO:0009308//amine metabolic process;GO:0009445//putrescine metabolic process;GO:0035874//cellular response to copper ion starvation;GO:0046677//response to antibiotic;GO:0071280//cellular response to copper ion;GO:0071420//cellular response to histamine;GO:0071504//cellular response to heparin;GO:0097185//cellular response to azide	--
ENSG00000002745	1	0	0.04	0	0.04	0.001	-5.32193	1	1	WNT16	Wnt family member 16 [Source:HGNC Symbol;Acc:HGNC:16267]	Human Diseases;Human Diseases;Human Diseases;Human Diseases;Human Diseases;Human Diseases;Environmental Information Processing;Human Diseases;Environmental Information Processing;Human Diseases;Environmental Information Processing;Human Diseases;Human Diseases;Cellular Processes;Organismal Systems;Human Diseases	Cancer: overview;Neurodegenerative disease;Neurodegenerative disease;Infectious disease: viral;Cancer: overview;Cancer: overview;Signal transduction;Cancer: specific types;Signal transduction;Endocrine and metabolic disease;Signal transduction;Cancer: specific types;Cancer: specific types;Cellular community - eukaryotes;Endocrine system;Cancer: specific types	ko05200//Pathways in cancer;ko05022//Pathways of neurodegeneration - multiple diseases;ko05010//Alzheimer disease;ko05165//Human papillomavirus infection;ko05202//Transcriptional misregulation in cancer;ko05205//Proteoglycans in cancer;ko04310//Wnt signaling pathway;ko05225//Hepatocellular carcinoma;ko04150//mTOR signaling pathway;ko04934//Cushing syndrome;ko04390//Hippo signaling pathway;ko05224…	K01558;K01558;K01558;K01558;K01558;K01558;K01558;K01558;K01558;K01558;K01558;K01558;K01558;K01558;K01558;K01558	GO:0005576//extracellular region;GO:0005615//extracellular space;GO:0005737//cytoplasm	GO:0005102//signaling receptor binding;GO:0005109//frizzled binding;GO:0005125//cytokine activity	GO:0003408//optic cup formation involved in camera-type eye development;GO:0007275//multicellular organism development;GO:0010628//positive regulation of gene expression;GO:0014068//positive regulation of phosphatidylinositol 3-kinase signaling;GO:0016055//Wnt signaling pathway;GO:0030182//neuron differentiation;GO:0030216//keratinocyte differentiation;GO:0043616//keratinocyte proliferation;GO:00…	--
ENSG00000002746	0	0	0	0	0.001	0.001	0	1	1	HECW1	HECT, C2 and WW domain containing E3 ubiquitin protein ligase 1 [Source:HGNC Symbol;Acc:HGNC:22195]	-	-	-	-	GO:0005737//cytoplasm;GO:0005829//cytosol	GO:0004842//ubiquitin-protein transferase activity;GO:0005515//protein binding;GO:0016740//transferase activity;GO:0061630//ubiquitin protein ligase activity	GO:0000209//protein polyubiquitination;GO:0016567//protein ubiquitination;GO:0043161//proteasome-mediated ubiquitin-dependent protein catabolic process;GO:0045732//positive regulation of protein catabolic process;GO:0048814//regulation of dendrite morphogenesis;GO:0090090//negative regulation of canonical Wnt signaling pathway;GO:2000650//negative regulation of sodium ion transmembrane transporte…	--
ENSG00000002822	667.68	688.16	14.33	15.37	14.33	15.37	0.101079	0.0156219	0.0471607	MAD1L1	mitotic arrest deficient 1 like 1 [Source:HGNC Symbol;Acc:HGNC:6762]	Human Diseases;Human Diseases;Cellular Processes;Cellular Processes;Organismal Systems	Infectious disease: viral;Cancer: overview;Cell growth and death;Cell growth and death;Endocrine system	ko05166//Human T-cell leukemia virus 1 infection;ko05203//Viral carcinogenesis;ko04114//Oocyte meiosis;ko04110//Cell cycle;ko04914//Progesterone-mediated oocyte maturation	K06679;K06679;K06679;K06679;K06679	GO:0000775//chromosome, centromeric region;GO:0000776//kinetochore;GO:0000922//spindle pole;GO:0005634//nucleus;GO:0005635//nuclear envelope;GO:0005694//chromosome;GO:0005737//cytoplasm;GO:0005813//centrosome;GO:0005815//microtubule organizing center;GO:0005819//spindle;GO:0005829//cytosol;GO:0005856//cytoskeleton;GO:0043229//intracellular organelle;GO:0044615//nuclear pore nuclear basket;GO:0072…	GO:0005515//protein binding;GO:0042802//identical protein binding;GO:0043515//kinetochore binding	GO:0007049//cell cycle;GO:0007094//mitotic spindle assembly checkpoint signaling;GO:0042130//negative regulation of T cell proliferation;GO:0048538//thymus development;GO:0051220//cytoplasmic sequestering of protein;GO:0051301//cell division;GO:0051315//attachment of mitotic spindle microtubules to kinetochore;GO:0090235//regulation of metaphase plate congression;GO:0090267//positive regulation o…	--
ENSG00000002834	7050	6030	86.17	82.19	86.17	82.19	-0.0682228	0.0276154	0.0770863	LASP1	LIM and SH3 protein 1 [Source:HGNC Symbol;Acc:HGNC:6513]	-	-	-	-	GO:0005737//cytoplasm;GO:0005856//cytoskeleton;GO:0005925//focal adhesion;GO:0005938//cell cortex;GO:0030864//cortical actin cytoskeleton	GO:0003779//actin binding;GO:0005515//protein binding;GO:0015075//ion transmembrane transporter activity;GO:0045296//cadherin binding;GO:0046872//metal ion binding;GO:0051015//actin filament binding	GO:0006811//ion transport;GO:0034220//ion transmembrane transport	--
ENSG00000002919	372	335	12	13.24	12	13.24	0.141869	1	1	SNX11	sorting nexin 11 [Source:HGNC Symbol;Acc:HGNC:14975]	-	-	-	-	GO:0005768//endosome;GO:0016020//membrane	GO:0005515//protein binding;GO:0008289//lipid binding;GO:0035091//phosphatidylinositol binding;GO:1901981//phosphatidylinositol phosphate binding	GO:0006886//intracellular protein transport;GO:0015031//protein transport;GO:0016050//vesicle organization	--
ENSG00000002933	13	4	0.52	0.22	0.52	0.22	-1.24101	0.0769294	0.178699	TMEM176A	transmembrane protein 176A [Source:HGNC Symbol;Acc:HGNC:24930]	-	-	-	-	GO:0016020//membrane;GO:0016021//integral component of membrane	GO:0005515//protein binding	GO:2001199//negative regulation of dendritic cell differentiation	--
ENSG00000003056	3521.99	2907.84	82.61	66.26	82.61	66.26	-0.318178	0.00318379	0.0117922	M6PR	mannose-6-phosphate receptor, cation dependent [Source:HGNC Symbol;Acc:HGNC:6752]	Human Diseases;Cellular Processes;Cellular Processes	Infectious disease: bacterial;Transport and catabolism;Transport and catabolism	ko05132//Salmonella infection;ko04145//Phagosome;ko04142//Lysosome	K10089;K10089;K10089	GO:0005764//lysosome;GO:0005765//lysosomal membrane;GO:0005768//endosome;GO:0005770//late endosome;GO:0005794//Golgi apparatus;GO:0005802//trans-Golgi network;GO:0005886//plasma membrane;GO:0005887//integral component of plasma membrane;GO:0016020//membrane;GO:0016021//integral component of membrane;GO:0030133//transport vesicle;GO:0030669//clathrin-coated endocytic vesicle membrane;GO:0032588//t…	GO:0004888//transmembrane signaling receptor activity;GO:0005515//protein binding;GO:0019904//protein domain specific binding;GO:1905394//retromer complex binding	GO:0006622//protein targeting to lysosome;GO:0006898//receptor-mediated endocytosis;GO:0007041//lysosomal transport;GO:0008333//endosome to lysosome transport;GO:0033299//secretion of lysosomal enzymes	--
ENSG00000003096	3	3	0.06	0.05	0.06	0.05	-0.263034	1	1	KLHL13	kelch like family member 13 [Source:HGNC Symbol;Acc:HGNC:22931]	Genetic Information Processing	Folding, sorting and degradation	ko04120//Ubiquitin mediated proteolysis	K10447	GO:0005829//cytosol;GO:0030496//midbody;GO:0031463//Cul3-RING ubiquitin ligase complex	GO:0004842//ubiquitin-protein transferase activity;GO:0005515//protein binding;GO:0047485//protein N-terminus binding;GO:0097602//cullin family protein binding	GO:0007049//cell cycle;GO:0016567//protein ubiquitination;GO:0032465//regulation of cytokinesis;GO:0051301//cell division	--
ENSG00000003137	487	401	8.02	8.99	8.02	8.99	0.164719	0.211274	0.398285	CYP26B1	cytochrome P450 family 26 subfamily B member 1 [Source:HGNC Symbol;Acc:HGNC:20581]	Metabolism;Metabolism	Global and overview maps;Metabolism of cofactors and vitamins	ko01100//Metabolic pathways;ko00830//Retinol metabolism	K12664;K12664	GO:0005737//cytoplasm;GO:0005783//endoplasmic reticulum;GO:0005789//endoplasmic reticulum membrane;GO:0016020//membrane;GO:0043231//intracellular membrane-bounded organelle	GO:0001972//retinoic acid binding;GO:0004497//monooxygenase activity;GO:0005506//iron ion binding;GO:0005515//protein binding;GO:0008401//retinoic acid 4-hydroxylase activity;GO:0016491//oxidoreductase activity;GO:0016705//oxidoreductase activity, acting on paired donors, with incorporation or reduction of molecular oxygen;GO:0016709//oxidoreductase activity, acting on paired donors, with incorpo…	GO:0001709//cell fate determination;GO:0001768//establishment of T cell polarity;GO:0001822//kidney development;GO:0006629//lipid metabolic process;GO:0006766//vitamin metabolic process;GO:0006805//xenobiotic metabolic process;GO:0006954//inflammatory response;GO:0007140//male meiotic nuclear division;GO:0007283//spermatogenesis;GO:0009954//proximal/distal pattern formation;GO:0010628//positive r…	--
ENSG00000003147	2	1	0.06	0.03	0.06	0.03	-1	1	1	ICA1	islet cell autoantigen 1 [Source:HGNC Symbol;Acc:HGNC:5343]	Human Diseases	Endocrine and metabolic disease	ko04940//Type I diabetes mellitus	K19863	GO:0000139//Golgi membrane;GO:0005737//cytoplasm;GO:0005794//Golgi apparatus;GO:0005829//cytosol;GO:0012505//endomembrane system;GO:0016020//membrane;GO:0016021//integral component of membrane;GO:0030054//cell junction;GO:0030658//transport vesicle membrane;GO:0030667//secretory granule membrane;GO:0030672//synaptic vesicle membrane;GO:0031410//cytoplasmic vesicle;GO:0043231//intracellular membra…	GO:0005515//protein binding;GO:0019904//protein domain specific binding;GO:0140090//membrane curvature sensor activity	GO:0006836//neurotransmitter transport;GO:0050796//regulation of insulin secretion;GO:0051049//regulation of transport	--
ENSG00000003249	478	360	11.24	9.58	11.24	9.58	-0.230544	0.0145844	0.0445804	DBNDD1	dysbindin domain containing 1 [Source:HGNC Symbol;Acc:HGNC:28455]	-	-	-	-	GO:0005737//cytoplasm	-	GO:0006469//negative regulation of protein kinase activity	--
ENSG00000003393	1478	1084	12.29	10.48	12.29	10.48	-0.229846	1.56696e-06	1.09804e-05	ALS2	alsin Rho guanine nucleotide exchange factor ALS2 [Source:HGNC Symbol;Acc:HGNC:443]	Human Diseases;Human Diseases	Neurodegenerative disease;Neurodegenerative disease	ko05022//Pathways of neurodegeneration - multiple diseases;ko05014//Amyotrophic lateral sclerosis	K04575;K04575	GO:0001726//ruffle;GO:0005634//nucleus;GO:0005737//cytoplasm;GO:0005769//early endosome;GO:0005813//centrosome;GO:0005829//cytosol;GO:0014069//postsynaptic density;GO:0016020//membrane;GO:0030027//lamellipodium;GO:0030424//axon;GO:0030425//dendrite;GO:0030426//growth cone;GO:0031982//vesicle;GO:0032991//protein-containing complex;GO:0043005//neuron projection;GO:0043025//neuronal cell body;GO:004…	GO:0005085//guanyl-nucleotide exchange factor activity;GO:0005096//GTPase activator activity;GO:0005515//protein binding;GO:0031267//small GTPase binding;GO:0042802//identical protein binding;GO:0042803//protein homodimerization activity;GO:0043539//protein serine/threonine kinase activator activity	GO:0001662//behavioral fear response;GO:0001701//in utero embryonic development;GO:0001881//receptor recycling;GO:0006979//response to oxidative stress;GO:0007032//endosome organization;GO:0007041//lysosomal transport;GO:0007409//axonogenesis;GO:0007528//neuromuscular junction development;GO:0007626//locomotory behavior;GO:0008104//protein localization;GO:0008219//cell death;GO:0016050//vesicle o…	--
ENSG00000003400	637	488	7.86	6.97	7.86	6.97	-0.173371	0.0105032	0.0336254	CASP10	caspase 10 [Source:HGNC Symbol;Acc:HGNC:1500]	Human Diseases;Human Diseases;Cellular Processes;Environmental Information Processing;Organismal Systems	Infectious disease: bacterial;Infectious disease: viral;Cell growth and death;Signal transduction;Immune system	ko05152//Tuberculosis;ko05161//Hepatitis B;ko04210//Apoptosis;ko04668//TNF signaling pathway;ko04622//RIG-I-like receptor signaling pathway	K04400;K04400;K04400;K04400;K04400	GO:0005737//cytoplasm;GO:0005829//cytosol;GO:0031265//CD95 death-inducing signaling complex;GO:0097342//ripoptosome	GO:0004197//cysteine-type endopeptidase activity;GO:0005515//protein binding;GO:0008233//peptidase activity;GO:0008234//cysteine-type peptidase activity;GO:0016787//hydrolase activity;GO:0031625//ubiquitin protein ligase binding;GO:0035877//death effector domain binding;GO:0097153//cysteine-type endopeptidase activity involved in apoptotic process;GO:0097199//cysteine-type endopeptidase activity …	GO:0006508//proteolysis;GO:0006915//apoptotic process;GO:0006919//activation of cysteine-type endopeptidase activity involved in apoptotic process;GO:0010941//regulation of cell death;GO:0042981//regulation of apoptotic process;GO:0043123//positive regulation of I-kappaB kinase/NF-kappaB signaling;GO:0097190//apoptotic signaling pathway;GO:0097194//execution phase of apoptosis	--
ENSG00000003402	1144.27	1052.58	24.06	26.13	24.06	26.13	0.11907	0.623817	0.836038	CFLAR	CASP8 and FADD like apoptosis regulator [Source:HGNC Symbol;Acc:HGNC:1876]	Environmental Information Processing;Cellular Processes;Human Diseases;Cellular Processes;Cellular Processes;Environmental Information Processing;Human Diseases	Signal transduction;Cell growth and death;Infectious disease: viral;Transport and catabolism;Cell growth and death;Signal transduction;Infectious disease: parasitic	ko04064//NF-kappa B signaling pathway;ko04217//Necroptosis;ko05160//Hepatitis C;ko04140//Autophagy - animal;ko04210//Apoptosis;ko04668//TNF signaling pathway;ko05142//Chagas disease	K04724;K04724;K04724;K04724;K04724;K04724;K04724	GO:0005737//cytoplasm;GO:0005829//cytosol;GO:0031264//death-inducing signaling complex;GO:0031265//CD95 death-inducing signaling complex;GO:0045121//membrane raft;GO:0097342//ripoptosome	GO:0002020//protease binding;GO:0004197//cysteine-type endopeptidase activity;GO:0005123//death receptor binding;GO:0005515//protein binding;GO:0008047//enzyme activator activity;GO:0008234//cysteine-type peptidase activity;GO:0044877//protein-containing complex binding;GO:0097153//cysteine-type endopeptidase activity involved in apoptotic process;GO:0097199//cysteine-type endopeptidase activity …	GO:0001666//response to hypoxia;GO:0006508//proteolysis;GO:0006915//apoptotic process;GO:0006919//activation of cysteine-type endopeptidase activity involved in apoptotic process;GO:0007519//skeletal muscle tissue development;GO:0010667//negative regulation of cardiac muscle cell apoptotic process;GO:0010941//regulation of cell death;GO:0010976//positive regulation of neuron projection developmen…	--
ENSG00000003436	3754	2884	94.51	78.33	94.51	78.33	-0.270902	3.52336e-08	3.08048e-07	TFPI	tissue factor pathway inhibitor [Source:HGNC Symbol;Acc:HGNC:11760]	Organismal Systems	Immune system	ko04610//Complement and coagulation cascades	K03909	GO:0005576//extracellular region;GO:0005615//extracellular space;GO:0005783//endoplasmic reticulum;GO:0005886//plasma membrane;GO:0005901//caveola;GO:0009986//cell surface;GO:0016020//membrane;GO:0031225//anchored component of membrane;GO:0043231//intracellular membrane-bounded organelle	GO:0004866//endopeptidase inhibitor activity;GO:0004867//serine-type endopeptidase inhibitor activity;GO:0030414//peptidase inhibitor activity	GO:0007596//blood coagulation;GO:0007599//hemostasis;GO:0010466//negative regulation of peptidase activity;GO:0010951//negative regulation of endopeptidase activity;GO:0030195//negative regulation of blood coagulation;GO:0071383//cellular response to steroid hormone stimulus	--
ENSG00000003509	378.2	326.03	9.59	9.75	9.59	9.75	0.0238714	0.60381	0.823875	NDUFAF7	NADH:ubiquinone oxidoreductase complex assembly factor 7 [Source:HGNC Symbol;Acc:HGNC:28816]	Organismal Systems	Environmental adaptation	ko04714//Thermogenesis	K18164	GO:0005615//extracellular space;GO:0005739//mitochondrion;GO:0005759//mitochondrial matrix	GO:0005515//protein binding;GO:0008168//methyltransferase activity;GO:0016740//transferase activity;GO:0019899//enzyme binding;GO:0035243//protein-arginine omega-N symmetric methyltransferase activity	GO:0019918//peptidyl-arginine methylation, to symmetrical-dimethyl arginine;GO:0032259//methylation;GO:0032981//mitochondrial respiratory chain complex I assembly	--
ENSG00000003756	1391.69	1108	21.76	24	21.76	24	0.141356	0.00462193	0.0163484	RBM5	RNA binding motif protein 5 [Source:HGNC Symbol;Acc:HGNC:9902]	-	-	-	-	GO:0005634//nucleus;GO:0005654//nucleoplasm;GO:0005681//spliceosomal complex	GO:0003676//nucleic acid binding;GO:0003677//DNA binding;GO:0003723//RNA binding;GO:0003729//mRNA binding;GO:0005515//protein binding;GO:0046872//metal ion binding	GO:0000245//spliceosomal complex assembly;GO:0000381//regulation of alternative mRNA splicing, via spliceosome;GO:0000398//mRNA splicing, via spliceosome;GO:0006396//RNA processing;GO:0006397//mRNA processing;GO:0006915//apoptotic process;GO:0008285//negative regulation of cell population proliferation;GO:0008380//RNA splicing;GO:0042981//regulation of apoptotic process;GO:0043065//positive regul…	--
ENSG00000003987	20.76	21.65	0.21	0.24	0.21	0.24	0.192645	0.761042	0.95691	MTMR7	myotubularin related protein 7 [Source:HGNC Symbol;Acc:HGNC:7454]	Metabolism;Environmental Information Processing;Metabolism	Global and overview maps;Signal transduction;Carbohydrate metabolism	ko01100//Metabolic pathways;ko04070//Phosphatidylinositol signaling system;ko00562//Inositol phosphate metabolism	K18083;K18083;K18083	GO:0005737//cytoplasm;GO:0005829//cytosol;GO:0012505//endomembrane system;GO:0016020//membrane	GO:0004438//phosphatidylinositol-3-phosphatase activity;GO:0004725//protein tyrosine phosphatase activity;GO:0005515//protein binding;GO:0016312//inositol bisphosphate phosphatase activity;GO:0016787//hydrolase activity;GO:0016791//phosphatase activity;GO:0052629//phosphatidylinositol-3,5-bisphosphate 3-phosphatase activity;GO:0052866//phosphatidylinositol phosphate phosphatase activity	GO:0006470//protein dephosphorylation;GO:0006629//lipid metabolic process;GO:0006661//phosphatidylinositol biosynthetic process;GO:0016311//dephosphorylation;GO:0035335//peptidyl-tyrosine dephosphorylation;GO:0046855//inositol phosphate dephosphorylation;GO:0046856//phosphatidylinositol dephosphorylation	--
ENSG00000003989	1678	926	10.89	7.53	10.89	7.53	-0.532282	9.99808e-31	3.30974e-29	SLC7A2	solute carrier family 7 member 2 [Source:HGNC Symbol;Acc:HGNC:11060]	-	-	-	-	GO:0005886//plasma membrane;GO:0005887//integral component of plasma membrane;GO:0016020//membrane;GO:0016021//integral component of membrane;GO:0030054//cell junction	GO:0000064//L-ornithine transmembrane transporter activity;GO:0008324//cation transmembrane transporter activity;GO:0008514//organic anion transmembrane transporter activity;GO:0015171//amino acid transmembrane transporter activity;GO:0015174//basic amino acid transmembrane transporter activity;GO:0015179//L-amino acid transmembrane transporter activity;GO:0015189//L-lysine transmembrane transpor…	GO:0006865//amino acid transport;GO:0015807//L-amino acid transport;GO:0055085//transmembrane transport;GO:0089718//amino acid import across plasma membrane;GO:0097638//L-arginine import across plasma membrane;GO:0150104//transport across blood-brain barrier;GO:1902475//L-alpha-amino acid transmembrane transport;GO:1903352//L-ornithine transmembrane transport;GO:1903401//L-lysine transmembrane tr…	--
ENSG00000004059	676	743	32.11	39.09	32.11	39.09	0.283777	0.0002696	0.00128295	ARF5	ADP ribosylation factor 5 [Source:HGNC Symbol;Acc:HGNC:658]	Cellular Processes	Transport and catabolism	ko04144//Endocytosis	K07940	GO:0005737//cytoplasm;GO:0005794//Golgi apparatus;GO:0005886//plasma membrane;GO:0016020//membrane;GO:0048471//perinuclear region of cytoplasm;GO:0070062//extracellular exosome	GO:0000166//nucleotide binding;GO:0003924//GTPase activity;GO:0005515//protein binding;GO:0005525//GTP binding	GO:0006886//intracellular protein transport;GO:0006890//retrograde vesicle-mediated transport, Golgi to endoplasmic reticulum;GO:0015031//protein transport;GO:0016192//vesicle-mediated transport	--
ENSG00000004139	20.29	45.82	0.09	0.24	0.09	0.24	1.41504	0.000532691	0.00237155	SARM1	sterile alpha and TIR motif containing 1 [Source:HGNC Symbol;Acc:HGNC:17074]	-	-	-	-	GO:0005737//cytoplasm;GO:0005739//mitochondrion;GO:0005829//cytosol;GO:0005874//microtubule;GO:0015630//microtubule cytoskeleton;GO:0030054//cell junction;GO:0030424//axon;GO:0030425//dendrite;GO:0031315//extrinsic component of mitochondrial outer membrane;GO:0042995//cell projection;GO:0045202//synapse	GO:0003953//NAD+ nucleosidase activity;GO:0005515//protein binding;GO:0016787//hydrolase activity;GO:0016798//hydrolase activity, acting on glycosyl bonds;GO:0035591//signaling adaptor activity;GO:0042802//identical protein binding;GO:0050135//NAD(P)+ nucleosidase activity;GO:0061809//NAD+ nucleotidase, cyclic ADP-ribose generating	GO:0002376//immune system process;GO:0006796//phosphate-containing compound metabolic process;GO:0007165//signal transduction;GO:0007399//nervous system development;GO:0009749//response to glucose;GO:0019677//NAD catabolic process;GO:0030154//cell differentiation;GO:0034128//negative regulation of MyD88-independent toll-like receptor signaling pathway;GO:0042981//regulation of apoptotic process;G…	--
ENSG00000004142	3168.2	3229.2	60.3	66.72	60.3	66.72	0.145961	1.29329e-05	7.8433e-05	POLDIP2	DNA polymerase delta interacting protein 2 [Source:HGNC Symbol;Acc:HGNC:23781]	-	-	-	-	GO:0005634//nucleus;GO:0005737//cytoplasm;GO:0005739//mitochondrion;GO:0005759//mitochondrial matrix;GO:0005886//plasma membrane;GO:0005911//cell-cell junction;GO:0030496//midbody;GO:0042645//mitochondrial nucleoid;GO:0072686//mitotic spindle	GO:0003677//DNA binding;GO:0005515//protein binding	GO:0006281//DNA repair;GO:0006974//cellular response to DNA damage stimulus;GO:0016242//negative regulation of macroautophagy;GO:0045931//positive regulation of mitotic cell cycle;GO:0051894//positive regulation of focal adhesion assembly;GO:0070584//mitochondrion morphogenesis;GO:0070987//error-free translesion synthesis;GO:0090307//mitotic spindle assembly;GO:1903490//positive regulation of mit…	--
ENSG00000004399	879	930	11.47	12.51	11.47	12.51	0.125216	0.00101249	0.00419075	PLXND1	plexin D1 [Source:HGNC Symbol;Acc:HGNC:9107]	-	-	-	-	GO:0002116//semaphorin receptor complex;GO:0005886//plasma membrane;GO:0005887//integral component of plasma membrane;GO:0016020//membrane;GO:0016021//integral component of membrane;GO:0030027//lamellipodium;GO:0031258//lamellipodium membrane;GO:0042995//cell projection	GO:0005515//protein binding;GO:0017154//semaphorin receptor activity;GO:0019904//protein domain specific binding	GO:0001525//angiogenesis;GO:0001569//branching involved in blood vessel morphogenesis;GO:0001822//kidney development;GO:0003151//outflow tract morphogenesis;GO:0003279//cardiac septum development;GO:0007162//negative regulation of cell adhesion;GO:0007165//signal transduction;GO:0007416//synapse assembly;GO:0008360//regulation of cell shape;GO:0030334//regulation of cell migration;GO:0032092//pos…	--
ENSG00000004455	3770.01	3063	115.94	106.42	115.94	106.42	-0.123609	0.000331899	0.00155256	AK2	adenylate kinase 2 [Source:HGNC Symbol;Acc:HGNC:362]	Metabolism;Metabolism;Metabolism	Global and overview maps;Nucleotide metabolism;Metabolism of cofactors and vitamins	ko01100//Metabolic pathways;ko00230//Purine metabolism;ko00730//Thiamine metabolism	K00939;K00939;K00939	GO:0005737//cytoplasm;GO:0005739//mitochondrion;GO:0005758//mitochondrial intermembrane space;GO:0036126//sperm flagellum;GO:0070062//extracellular exosome;GO:0097226//sperm mitochondrial sheath	GO:0000166//nucleotide binding;GO:0004017//adenylate kinase activity;GO:0004550//nucleoside diphosphate kinase activity;GO:0005515//protein binding;GO:0005524//ATP binding;GO:0016301//kinase activity;GO:0016740//transferase activity;GO:0016776//phosphotransferase activity, phosphate group as acceptor;GO:0019205//nucleobase-containing compound kinase activity	GO:0006139//nucleobase-containing compound metabolic process;GO:0006165//nucleoside diphosphate phosphorylation;GO:0006172//ADP biosynthetic process;GO:0009117//nucleotide metabolic process;GO:0015949//nucleobase-containing small molecule interconversion;GO:0016310//phosphorylation;GO:0046033//AMP metabolic process;GO:0046034//ATP metabolic process;GO:0046940//nucleoside monophosphate phosphoryla…	--
ENSG00000004468	6	3	0.05	0.07	0.05	0.07	0.485427	0.507911	0.726902	CD38	CD38 molecule [Source:HGNC Symbol;Acc:HGNC:1667]	Metabolism;Environmental Information Processing;Organismal Systems;Organismal Systems;Organismal Systems;Organismal Systems;Metabolism	Global and overview maps;Signal transduction;Immune system;Endocrine system;Digestive system;Digestive system;Metabolism of cofactors and vitamins	ko01100//Metabolic pathways;ko04020//Calcium signaling pathway;ko04640//Hematopoietic cell lineage;ko04921//Oxytocin signaling pathway;ko04972//Pancreatic secretion;ko04970//Salivary secretion;ko00760//Nicotinate and nicotinamide metabolism	K01242;K01242;K01242;K01242;K01242;K01242;K01242	GO:0005634//nucleus;GO:0005886//plasma membrane;GO:0009986//cell surface;GO:0016020//membrane;GO:0016021//integral component of membrane;GO:0016323//basolateral plasma membrane;GO:0030667//secretory granule membrane;GO:0043231//intracellular membrane-bounded organelle;GO:0070062//extracellular exosome	GO:0003953//NAD+ nucleosidase activity;GO:0016740//transferase activity;GO:0016787//hydrolase activity;GO:0016798//hydrolase activity, acting on glycosyl bonds;GO:0016849//phosphorus-oxygen lyase activity;GO:0042802//identical protein binding;GO:0050135//NAD(P)+ nucleosidase activity;GO:0061809//NAD+ nucleotidase, cyclic ADP-ribose generating	GO:0001666//response to hypoxia;GO:0007165//signal transduction;GO:0007204//positive regulation of cytosolic calcium ion concentration;GO:0007565//female pregnancy;GO:0008284//positive regulation of cell population proliferation;GO:0009410//response to xenobiotic stimulus;GO:0009725//response to hormone;GO:0010977//negative regulation of neuron projection development;GO:0014824//artery smooth mus…	--
ENSG00000004478	3969	2911	51.83	42.86	51.83	42.86	-0.274156	4.72956e-13	6.57932e-12	FKBP4	FKBP prolyl isomerase 4 [Source:HGNC Symbol;Acc:HGNC:3720]	Organismal Systems	Endocrine system	ko04915//Estrogen signaling pathway	K09571	GO:0005634//nucleus;GO:0005654//nucleoplasm;GO:0005737//cytoplasm;GO:0005739//mitochondrion;GO:0005829//cytosol;GO:0005856//cytoskeleton;GO:0005874//microtubule;GO:0030424//axon;GO:0032991//protein-containing complex;GO:0042995//cell projection;GO:0043005//neuron projection;GO:0043025//neuronal cell body;GO:0044295//axonal growth cone;GO:0048471//perinuclear region of cytoplasm;GO:0070062//extrac…	GO:0003723//RNA binding;GO:0003755//peptidyl-prolyl cis-trans isomerase activity;GO:0005515//protein binding;GO:0005524//ATP binding;GO:0005525//GTP binding;GO:0005528//FK506 binding;GO:0016853//isomerase activity;GO:0030674//protein-macromolecule adaptor activity;GO:0031072//heat shock protein binding;GO:0032767//copper-dependent protein binding;GO:0035259//glucocorticoid receptor binding;GO:004…	GO:0000413//protein peptidyl-prolyl isomerization;GO:0006457//protein folding;GO:0006463//steroid hormone receptor complex assembly;GO:0006825//copper ion transport;GO:0007566//embryo implantation;GO:0010977//negative regulation of neuron projection development;GO:0030521//androgen receptor signaling pathway;GO:0030850//prostate gland development;GO:0031111//negative regulation of microtubule pol…	--
ENSG00000004487	3366	2738	51.42	46.69	51.42	46.69	-0.139216	0.000680238	0.00295746	KDM1A	lysine demethylase 1A [Source:HGNC Symbol;Acc:HGNC:29079]	Organismal Systems	Environmental adaptation	ko04714//Thermogenesis	K11450	GO:0000781//chromosome, telomeric region;GO:0000785//chromatin;GO:0005634//nucleus;GO:0005654//nucleoplasm;GO:0005667//transcription regulator complex;GO:0032991//protein-containing complex;GO:1990391//DNA repair complex	GO:0002039//p53 binding;GO:0003682//chromatin binding;GO:0005515//protein binding;GO:0016491//oxidoreductase activity;GO:0019899//enzyme binding;GO:0030374//nuclear receptor coactivator activity;GO:0032451//demethylase activity;GO:0032452//histone demethylase activity;GO:0032453//histone H3-methyl-lysine-4 demethylase activity;GO:0032454//histone H3-methyl-lysine-9 demethylase activity;GO:0043426…	GO:0000122//negative regulation of transcription by RNA polymerase II;GO:0000380//alternative mRNA splicing, via spliceosome;GO:0002052//positive regulation of neuroblast proliferation;GO:0006325//chromatin organization;GO:0006355//regulation of transcription, DNA-templated;GO:0006357//regulation of transcription by RNA polymerase II;GO:0006482//protein demethylation;GO:0010569//regulation of dou…	--
ENSG00000004534	1578.31	1389	26.44	24.64	26.44	24.64	-0.10172	0.601538	0.821759	RBM6	RNA binding motif protein 6 [Source:HGNC Symbol;Acc:HGNC:9903]	-	-	-	-	GO:0005634//nucleus	GO:0003676//nucleic acid binding;GO:0003677//DNA binding;GO:0003723//RNA binding;GO:0005515//protein binding	GO:0000398//mRNA splicing, via spliceosome;GO:0006396//RNA processing	--
ENSG00000004660	12	12	0.18	0.18	0.18	0.18	0	0.838916	1	CAMKK1	calcium/calmodulin dependent protein kinase kinase 1 [Source:HGNC Symbol;Acc:HGNC:1469]	Human Diseases	Substance dependence	ko05034//Alcoholism	K00908	GO:0005634//nucleus;GO:0005654//nucleoplasm;GO:0005737//cytoplasm;GO:0005829//cytosol	GO:0000166//nucleotide binding;GO:0004672//protein kinase activity;GO:0004674//protein serine/threonine kinase activity;GO:0004683//calmodulin-dependent protein kinase activity;GO:0004712//protein serine/threonine/tyrosine kinase activity;GO:0005515//protein binding;GO:0005516//calmodulin binding;GO:0005524//ATP binding;GO:0016301//kinase activity;GO:0016740//transferase activity;GO:0106310//prot…	GO:0006468//protein phosphorylation;GO:0016310//phosphorylation;GO:0035556//intracellular signal transduction;GO:0045860//positive regulation of protein kinase activity	--
ENSG00000004700	1351.1	1137.11	24.21	23.54	24.21	23.54	-0.0404888	0.126725	0.265742	RECQL	RecQ like helicase [Source:HGNC Symbol;Acc:HGNC:9948]	-	-	-	-	GO:0005634//nucleus;GO:0005654//nucleoplasm;GO:0005694//chromosome;GO:0005737//cytoplasm;GO:0016020//membrane	GO:0000166//nucleotide binding;GO:0003676//nucleic acid binding;GO:0003677//DNA binding;GO:0003678//DNA helicase activity;GO:0004386//helicase activity;GO:0005515//protein binding;GO:0005524//ATP binding;GO:0009378//four-way junction helicase activity;GO:0016787//hydrolase activity;GO:0016887//ATP hydrolysis activity;GO:0036310//ATP-dependent DNA/DNA annealing activity;GO:0043138//3'-5' DNA helic…	GO:0000724//double-strand break repair via homologous recombination;GO:0006260//DNA replication;GO:0006268//DNA unwinding involved in DNA replication;GO:0006281//DNA repair;GO:0006310//DNA recombination;GO:0032508//DNA duplex unwinding	--
ENSG00000004766	407	421	7.66	8.95	7.66	8.95	0.224543	0.0521734	0.130811	VPS50	VPS50 subunit of EARP/GARPII complex [Source:HGNC Symbol;Acc:HGNC:25956]	-	-	-	-	GO:0005768//endosome;GO:0005829//cytosol;GO:0016020//membrane;GO:0048471//perinuclear region of cytoplasm;GO:0055037//recycling endosome;GO:0070062//extracellular exosome;GO:1990745//EARP complex	GO:0000149//SNARE binding;GO:0005515//protein binding	GO:0015031//protein transport;GO:0032456//endocytic recycling;GO:0042147//retrograde transport, endosome to Golgi	--
ENSG00000004776	3	2	0.1	0.07	0.1	0.07	-0.514573	1	1	HSPB6	heat shock protein family B (small) member 6 [Source:HGNC Symbol;Acc:HGNC:26511]	-	-	-	-	GO:0005576//extracellular region;GO:0005634//nucleus;GO:0005730//nucleolus;GO:0005737//cytoplasm;GO:0005794//Golgi apparatus;GO:0005829//cytosol	GO:0005212//structural constituent of eye lens;GO:0042803//protein homodimerization activity;GO:0051082//unfolded protein binding;GO:0051087//chaperone binding	GO:0045766//positive regulation of angiogenesis;GO:0061077//chaperone-mediated protein folding	--
ENSG00000004777	40	65	0.44	0.79	0.44	0.79	0.844349	0.00472664	0.0166988	ARHGAP33	Rho GTPase activating protein 33 [Source:HGNC Symbol;Acc:HGNC:23085]	-	-	-	-	GO:0005737//cytoplasm;GO:0005829//cytosol;GO:0005886//plasma membrane;GO:0032991//protein-containing complex;GO:0043197//dendritic spine	GO:0005096//GTPase activator activity;GO:0005515//protein binding;GO:0019901//protein kinase binding;GO:0035091//phosphatidylinositol binding	GO:0007165//signal transduction;GO:0007264//small GTPase mediated signal transduction;GO:0009636//response to toxic substance;GO:0015031//protein transport;GO:0050790//regulation of catalytic activity;GO:0061001//regulation of dendritic spine morphogenesis	--
ENSG00000004779	1152	1275	82.68	101.71	82.68	101.71	0.298851	1.41965e-06	1.00008e-05	NDUFAB1	NADH:ubiquinone oxidoreductase subunit AB1 [Source:HGNC Symbol;Acc:HGNC:7694]	Metabolism;Human Diseases;Human Diseases;Human Diseases;Human Diseases;Human Diseases;Human Diseases;Organismal Systems;Human Diseases;Human Diseases;Human Diseases;Organismal Systems;Metabolism	Global and overview maps;Neurodegenerative disease;Neurodegenerative disease;Neurodegenerative disease;Neurodegenerative disease;Neurodegenerative disease;Neurodegenerative disease;Environmental adaptation;Cancer: overview;Cardiovascular disease;Endocrine and metabolic disease;Nervous system;Energy metabolism	ko01100//Metabolic pathways;ko05022//Pathways of neurodegeneration - multiple diseases;ko05010//Alzheimer disease;ko05014//Amyotrophic lateral sclerosis;ko05016//Huntington disease;ko05020//Prion disease;ko05012//Parkinson disease;ko04714//Thermogenesis;ko05208//Chemical carcinogenesis - reactive oxygen species;ko05415//Diabetic cardiomyopathy;ko04932//Non-alcoholic fatty liver disease;ko04723//R…	K03955;K03955;K03955;K03955;K03955;K03955;K03955;K03955;K03955;K03955;K03955;K03955;K03955	GO:0005654//nucleoplasm;GO:0005739//mitochondrion;GO:0005743//mitochondrial inner membrane;GO:0005747//mitochondrial respiratory chain complex I;GO:0005759//mitochondrial matrix;GO:0005762//mitochondrial large ribosomal subunit;GO:0031966//mitochondrial membrane;GO:0070469//respirasome;GO:1990229//iron-sulfur cluster assembly complex	GO:0000035//acyl binding;GO:0000036//acyl carrier activity;GO:0005504//fatty acid binding;GO:0005509//calcium ion binding;GO:0005515//protein binding	GO:0006120//mitochondrial electron transport, NADH to ubiquinone;GO:0006629//lipid metabolic process;GO:0006631//fatty acid metabolic process;GO:0006633//fatty acid biosynthetic process;GO:0009060//aerobic respiration;GO:0009249//protein lipoylation;GO:0016226//iron-sulfur cluster assembly;GO:0032981//mitochondrial respiratory chain complex I assembly;GO:0042776//mitochondrial ATP synthesis coupl…	--
ENSG00000004799	54	80	0.72	1.18	0.72	1.18	0.712718	0.00584557	0.0201017	PDK4	pyruvate dehydrogenase kinase 4 [Source:HGNC Symbol;Acc:HGNC:8812]	Human Diseases	Cardiovascular disease	ko05415//Diabetic cardiomyopathy	K00898	GO:0005739//mitochondrion;GO:0005759//mitochondrial matrix	GO:0000166//nucleotide binding;GO:0004672//protein kinase activity;GO:0004740//pyruvate dehydrogenase (acetyl-transferring) kinase activity;GO:0005515//protein binding;GO:0005524//ATP binding;GO:0016301//kinase activity;GO:0016740//transferase activity	GO:0005975//carbohydrate metabolic process;GO:0006006//glucose metabolic process;GO:0006468//protein phosphorylation;GO:0006885//regulation of pH;GO:0008286//insulin receptor signaling pathway;GO:0009267//cellular response to starvation;GO:0010510//regulation of acetyl-CoA biosynthetic process from pyruvate;GO:0010565//regulation of cellular ketone metabolic process;GO:0010906//regulation of gluc…	--
ENSG00000004809	2	0	0.08	0	0.08	0.001	-6.32193	0.500025	0.722027	SLC22A16	solute carrier family 22 member 16 [Source:HGNC Symbol;Acc:HGNC:20302]	-	-	-	-	GO:0005829//cytosol;GO:0005886//plasma membrane;GO:0016020//membrane;GO:0016021//integral component of membrane	GO:0005275//amine transmembrane transporter activity;GO:0015101//organic cation transmembrane transporter activity;GO:0015226//carnitine transmembrane transporter activity;GO:0022857//transmembrane transporter activity	GO:0006811//ion transport;GO:0007283//spermatogenesis;GO:0007338//single fertilization;GO:0015695//organic cation transport;GO:0015837//amine transport;GO:0015879//carnitine transport;GO:0030154//cell differentiation;GO:0030317//flagellated sperm motility;GO:0046717//acid secretion;GO:0055085//transmembrane transport;GO:1902603//carnitine transmembrane transport	--
ENSG00000004838	5	0	0.15	0	0.15	0.001	-7.22882	0.0625313	0.151242	ZMYND10	zinc finger MYND-type containing 10 [Source:HGNC Symbol;Acc:HGNC:19412]	-	-	-	-	GO:0005737//cytoplasm;GO:0005815//microtubule organizing center;GO:0005856//cytoskeleton;GO:0005886//plasma membrane;GO:0016020//membrane;GO:0016324//apical plasma membrane;GO:0034451//centriolar satellite;GO:0120293//dynein axonemal particle	GO:0005515//protein binding;GO:0044183//protein folding chaperone;GO:0046872//metal ion binding;GO:0060090//molecular adaptor activity	GO:0003341//cilium movement;GO:0006457//protein folding;GO:0036158//outer dynein arm assembly;GO:0036159//inner dynein arm assembly;GO:0044458//motile cilium assembly;GO:0061512//protein localization to cilium;GO:1905505//positive regulation of motile cilium assembly	--
ENSG00000004846	0	0	0	0	0.001	0.001	0	1	1	ABCB5	ATP binding cassette subfamily B member 5 [Source:HGNC Symbol;Acc:HGNC:46]	Environmental Information Processing	Membrane transport	ko02010//ABC transporters	K05660	GO:0005886//plasma membrane;GO:0005887//integral component of plasma membrane;GO:0016020//membrane;GO:0016021//integral component of membrane	GO:0000166//nucleotide binding;GO:0005524//ATP binding;GO:0008559//ABC-type xenobiotic transporter activity;GO:0015562//efflux transmembrane transporter activity;GO:0042626//ATPase-coupled transmembrane transporter activity;GO:0140359//ABC-type transporter activity	GO:0001654//eye development;GO:0030154//cell differentiation;GO:0042391//regulation of membrane potential;GO:0042908//xenobiotic transport;GO:0055085//transmembrane transport	--
ENSG00000004848	0	2	0	0.04	0.001	0.04	5.32193	0.500025	0.722027	ARX	aristaless related homeobox [Source:HGNC Symbol;Acc:HGNC:18060]	-	-	-	-	GO:0000785//chromatin;GO:0005634//nucleus	GO:0000977//RNA polymerase II transcription regulatory region sequence-specific DNA binding;GO:0000978//RNA polymerase II cis-regulatory region sequence-specific DNA binding;GO:0000981//DNA-binding transcription factor activity, RNA polymerase II-specific;GO:0001227//DNA-binding transcription repressor activity, RNA polymerase II-specific;GO:0003677//DNA binding;GO:0003682//chromatin binding;GO:0…	GO:0000122//negative regulation of transcription by RNA polymerase II;GO:0001764//neuron migration;GO:0006355//regulation of transcription, DNA-templated;GO:0006357//regulation of transcription by RNA polymerase II;GO:0007399//nervous system development;GO:0007411//axon guidance;GO:0007420//brain development;GO:0010628//positive regulation of gene expression;GO:0021759//globus pallidus developmen…	Homeobox
ENSG00000004864	1882	2003	29.31	35.47	29.31	35.47	0.275206	1.56866e-06	1.09875e-05	SLC25A13	solute carrier family 25 member 13 [Source:HGNC Symbol;Acc:HGNC:10983]	-	-	-	-	GO:0005739//mitochondrion;GO:0005743//mitochondrial inner membrane;GO:0005887//integral component of plasma membrane;GO:0016020//membrane;GO:0016021//integral component of membrane	GO:0005313//L-glutamate transmembrane transporter activity;GO:0005509//calcium ion binding;GO:0015171//amino acid transmembrane transporter activity;GO:0015172//acidic amino acid transmembrane transporter activity;GO:0015183//L-aspartate transmembrane transporter activity;GO:0022857//transmembrane transporter activity;GO:0042802//identical protein binding;GO:0046872//metal ion binding	GO:0003333//amino acid transmembrane transport;GO:0006094//gluconeogenesis;GO:0006754//ATP biosynthetic process;GO:0006839//mitochondrial transport;GO:0009066//aspartate family amino acid metabolic process;GO:0015810//aspartate transmembrane transport;GO:0015813//L-glutamate transmembrane transport;GO:0043490//malate-aspartate shuttle;GO:0045333//cellular respiration;GO:0051592//response to calci…	--
ENSG00000004866	1030.96	802.97	21.18	18.14	21.18	18.14	-0.223528	0.0038618	0.0139979	ST7	suppression of tumorigenicity 7 [Source:HGNC Symbol;Acc:HGNC:11351]	-	-	-	-	GO:0016020//membrane;GO:0016021//integral component of membrane	-	GO:0030198//extracellular matrix organization;GO:0045595//regulation of cell differentiation	--
ENSG00000004897	3082	2950	40.98	45.58	40.98	45.58	0.153481	0.0337624	0.0909067	CDC27	cell division cycle 27 [Source:HGNC Symbol;Acc:HGNC:1728]	Human Diseases;Genetic Information Processing;Cellular Processes;Cellular Processes;Organismal Systems	Infectious disease: viral;Folding, sorting and degradation;Cell growth and death;Cell growth and death;Endocrine system	ko05166//Human T-cell leukemia virus 1 infection;ko04120//Ubiquitin mediated proteolysis;ko04114//Oocyte meiosis;ko04110//Cell cycle;ko04914//Progesterone-mediated oocyte maturation	K03350;K03350;K03350;K03350;K03350	GO:0005634//nucleus;GO:0005654//nucleoplasm;GO:0005680//anaphase-promoting complex;GO:0005737//cytoplasm;GO:0005813//centrosome;GO:0005819//spindle;GO:0005829//cytosol;GO:0005856//cytoskeleton;GO:0016020//membrane;GO:0016021//integral component of membrane;GO:0072686//mitotic spindle	GO:0005515//protein binding;GO:0019903//protein phosphatase binding	GO:0007091//metaphase/anaphase transition of mitotic cell cycle;GO:0007346//regulation of mitotic cell cycle;GO:0016567//protein ubiquitination;GO:0031145//anaphase-promoting complex-dependent catabolic process;GO:0045842//positive regulation of mitotic metaphase/anaphase transition;GO:0051301//cell division;GO:0051445//regulation of meiotic cell cycle;GO:0070979//protein K11-linked ubiquitination	--
ENSG00000004939	0	0	0	0	0.001	0.001	0	1	1	SLC4A1	solute carrier family 4 member 1 (Diego blood group) [Source:HGNC Symbol;Acc:HGNC:11027]	Organismal Systems	Excretory system	ko04966//Collecting duct acid secretion	K06573	GO:0005886//plasma membrane;GO:0005887//integral component of plasma membrane;GO:0009898//cytoplasmic side of plasma membrane;GO:0016020//membrane;GO:0016021//integral component of membrane;GO:0016323//basolateral plasma membrane;GO:0030018//Z disc;GO:0030863//cortical cytoskeleton;GO:0070062//extracellular exosome;GO:0072562//blood microparticle	GO:0005452//inorganic anion exchanger activity;GO:0005515//protein binding;GO:0008509//anion transmembrane transporter activity;GO:0015106//bicarbonate transmembrane transporter activity;GO:0015108//chloride transmembrane transporter activity;GO:0015301//anion:anion antiporter activity;GO:0022857//transmembrane transporter activity;GO:0030492//hemoglobin binding;GO:0030506//ankyrin binding;GO:004…	GO:0006811//ion transport;GO:0006820//anion transport;GO:0006821//chloride transport;GO:0006873//cellular ion homeostasis;GO:0007596//blood coagulation;GO:0015698//inorganic anion transport;GO:0015701//bicarbonate transport;GO:0017121//plasma membrane phospholipid scrambling;GO:0035811//negative regulation of urine volume;GO:0045852//pH elevation;GO:0048821//erythrocyte development;GO:0050801//io…	--
ENSG00000004948	0	0	0	0	0.001	0.001	0	1	1	CALCR	calcitonin receptor [Source:HGNC Symbol;Acc:HGNC:1440]	Environmental Information Processing;Organismal Systems	Signaling molecules and interaction;Development and regeneration	ko04080//Neuroactive ligand-receptor interaction;ko04380//Osteoclast differentiation	K04576;K04576	GO:0001669//acrosomal vesicle;GO:0005886//plasma membrane;GO:0005887//integral component of plasma membrane;GO:0005929//cilium;GO:0016020//membrane;GO:0016021//integral component of membrane;GO:0030424//axon;GO:0150056//amylin receptor complex 1;GO:0150057//amylin receptor complex 2;GO:0150058//amylin receptor complex 3	GO:0001540//amyloid-beta binding;GO:0001635//calcitonin gene-related peptide receptor activity;GO:0004888//transmembrane signaling receptor activity;GO:0004930//G protein-coupled receptor activity;GO:0004948//calcitonin receptor activity;GO:0005515//protein binding;GO:0008528//G protein-coupled peptide receptor activity;GO:0032841//calcitonin binding;GO:0097643//amylin receptor activity	GO:0007165//signal transduction;GO:0007166//cell surface receptor signaling pathway;GO:0007186//G protein-coupled receptor signaling pathway;GO:0007188//adenylate cyclase-modulating G protein-coupled receptor signaling pathway;GO:0007189//adenylate cyclase-activating G protein-coupled receptor signaling pathway;GO:0007204//positive regulation of cytosolic calcium ion concentration;GO:0010628//pos…	--
ENSG00000004961	713	668	22.24	23.06	22.24	23.06	0.0522357	0.482091	0.722027	HCCS	holocytochrome c synthase [Source:HGNC Symbol;Acc:HGNC:4837]	Metabolism;Metabolism	Global and overview maps;Metabolism of cofactors and vitamins	ko01100//Metabolic pathways;ko00860//Porphyrin metabolism	K01764;K01764	GO:0005739//mitochondrion;GO:0005743//mitochondrial inner membrane;GO:0005829//cytosol;GO:0016020//membrane	GO:0004408//holocytochrome-c synthase activity;GO:0005515//protein binding;GO:0016829//lyase activity;GO:0020037//heme binding;GO:0046872//metal ion binding	GO:0009887//animal organ morphogenesis;GO:0018063//cytochrome c-heme linkage	--
ENSG00000004975	1441	1275	28.4	27.76	28.4	27.76	-0.0328834	0.711712	0.916257	DVL2	dishevelled segment polarity protein 2 [Source:HGNC Symbol;Acc:HGNC:3086]	Human Diseases;Human Diseases;Human Diseases;Human Diseases;Environmental Information Processing;Human Diseases;Environmental Information Processing;Human Diseases;Environmental Information Processing;Human Diseases;Human Diseases;Cellular Processes;Organismal Systems;Human Diseases;Environmental Information Processing	Cancer: overview;Neurodegenerative disease;Neurodegenerative disease;Infectious disease: viral;Signal transduction;Cancer: specific types;Signal transduction;Endocrine and metabolic disease;Signal transduction;Cancer: specific types;Cancer: specific types;Cellular community - eukaryotes;Endocrine system;Cancer: specific types;Signal transduction	ko05200//Pathways in cancer;ko05022//Pathways of neurodegeneration - multiple diseases;ko05010//Alzheimer disease;ko05165//Human papillomavirus infection;ko04310//Wnt signaling pathway;ko05225//Hepatocellular carcinoma;ko04150//mTOR signaling pathway;ko04934//Cushing syndrome;ko04390//Hippo signaling pathway;ko05224//Breast cancer;ko05226//Gastric cancer;ko04550//Signaling pathways regulating plu…	K02353;K02353;K02353;K02353;K02353;K02353;K02353;K02353;K02353;K02353;K02353;K02353;K02353;K02353;K02353	GO:0005634//nucleus;GO:0005654//nucleoplasm;GO:0005737//cytoplasm;GO:0005829//cytosol;GO:0005886//plasma membrane;GO:0016020//membrane;GO:0016235//aggresome;GO:0016328//lateral plasma membrane;GO:0016604//nuclear body;GO:0030136//clathrin-coated vesicle;GO:0031410//cytoplasmic vesicle;GO:0045177//apical part of cell;GO:0045334//clathrin-coated endocytic vesicle	GO:0005109//frizzled binding;GO:0005515//protein binding;GO:0019901//protein kinase binding;GO:0019904//protein domain specific binding;GO:0030674//protein-macromolecule adaptor activity;GO:0031267//small GTPase binding;GO:0042802//identical protein binding;GO:0043621//protein self-association	GO:0001843//neural tube closure;GO:0001934//positive regulation of protein phosphorylation;GO:0003007//heart morphogenesis;GO:0003151//outflow tract morphogenesis;GO:0006355//regulation of transcription, DNA-templated;GO:0007379//segment specification;GO:0007507//heart development;GO:0016055//Wnt signaling pathway;GO:0022007//convergent extension involved in neural plate elongation;GO:0022603//re…	--
ENSG00000005001	0	1	0	0.04	0.001	0.04	5.32193	1	1	PRSS22	serine protease 22 [Source:HGNC Symbol;Acc:HGNC:14368]	-	-	-	-	GO:0005576//extracellular region;GO:0005615//extracellular space	GO:0004252//serine-type endopeptidase activity;GO:0008233//peptidase activity;GO:0008236//serine-type peptidase activity;GO:0016504//peptidase activator activity;GO:0016787//hydrolase activity	GO:0006508//proteolysis;GO:0010952//positive regulation of peptidase activity	--
ENSG00000005007	3124	3005	28.02	29.98	28.02	29.98	0.0975434	0.0211535	0.0613123	UPF1	UPF1 RNA helicase and ATPase [Source:HGNC Symbol;Acc:HGNC:9962]	Genetic Information Processing;Genetic Information Processing	Translation;Translation	ko03013//Nucleocytoplasmic transport;ko03015//mRNA surveillance pathway	K14326;K14326	GO:0000781//chromosome, telomeric region;GO:0000785//chromatin;GO:0000932//P-body;GO:0005634//nucleus;GO:0005654//nucleoplasm;GO:0005737//cytoplasm;GO:0005829//cytosol;GO:0035145//exon-exon junction complex;GO:0044530//supraspliceosomal complex	GO:0000166//nucleotide binding;GO:0003677//DNA binding;GO:0003682//chromatin binding;GO:0003723//RNA binding;GO:0003724//RNA helicase activity;GO:0004386//helicase activity;GO:0005515//protein binding;GO:0005524//ATP binding;GO:0008270//zinc ion binding;GO:0016787//hydrolase activity;GO:0016887//ATP hydrolysis activity;GO:0036121//double-stranded DNA helicase activity;GO:0042162//telomeric DNA bi…	GO:0000184//nuclear-transcribed mRNA catabolic process, nonsense-mediated decay;GO:0000294//nuclear-transcribed mRNA catabolic process, endonucleolytic cleavage-dependent decay;GO:0000956//nuclear-transcribed mRNA catabolic process;GO:0006260//DNA replication;GO:0006281//DNA repair;GO:0006406//mRNA export from nucleus;GO:0006449//regulation of translational termination;GO:0009048//dosage compensa…	--
ENSG00000005020	1492	1446	18.54	19.99	18.54	19.99	0.108637	0.059475	0.145975	SKAP2	src kinase associated phosphoprotein 2 [Source:HGNC Symbol;Acc:HGNC:15687]	Human Diseases	Infectious disease: bacterial	ko05135//Yersinia infection	K23471	GO:0005654//nucleoplasm;GO:0005737//cytoplasm;GO:0005829//cytosol;GO:0005886//plasma membrane	GO:0005515//protein binding	GO:0007165//signal transduction;GO:0008285//negative regulation of cell population proliferation;GO:0042113//B cell activation;GO:0065003//protein-containing complex assembly	--
ENSG00000005022	8051	7987	293.91	324.34	293.91	324.34	0.142133	3.45699e-06	2.3012e-05	SLC25A5	solute carrier family 25 member 5 [Source:HGNC Symbol;Acc:HGNC:10991]	Human Diseases;Human Diseases;Human Diseases;Environmental Information Processing;Human Diseases;Human Diseases;Organismal Systems;Human Diseases;Human Diseases;Human Diseases;Human Diseases;Environmental Information Processing;Cellular Processes;Cellular Processes;Human Diseases	Neurodegenerative disease;Neurodegenerative disease;Neurodegenerative disease;Signal transduction;Neurodegenerative disease;Neurodegenerative disease;Immune system;Cancer: overview;Infectious disease: viral;Cardiovascular disease;Infectious disease: viral;Signal transduction;Cell growth and death;Cell growth and death;Neurodegenerative disease	ko05022//Pathways of neurodegeneration - multiple diseases;ko05010//Alzheimer disease;ko05016//Huntington disease;ko04020//Calcium signaling pathway;ko05020//Prion disease;ko05012//Parkinson disease;ko04613//Neutrophil extracellular trap formation;ko05208//Chemical carcinogenesis - reactive oxygen species;ko05166//Human T-cell leukemia virus 1 infection;ko05415//Diabetic cardiomyopathy;ko05164//I…	K05863;K05863;K05863;K05863;K05863;K05863;K05863;K05863;K05863;K05863;K05863;K05863;K05863;K05863;K05863	GO:0005634//nucleus;GO:0005739//mitochondrion;GO:0005743//mitochondrial inner membrane;GO:0005757//mitochondrial permeability transition pore complex;GO:0005887//integral component of plasma membrane;GO:0016020//membrane;GO:0016021//integral component of membrane;GO:0042645//mitochondrial nucleoid;GO:0071817//MMXD complex	GO:0000295//adenine nucleotide transmembrane transporter activity;GO:0003723//RNA binding;GO:0005471//ATP:ADP antiporter activity;GO:0005515//protein binding;GO:0015078//proton transmembrane transporter activity;GO:0015207//adenine transmembrane transporter activity;GO:0015297//antiporter activity;GO:0017077//oxidative phosphorylation uncoupler activity;GO:0031625//ubiquitin protein ligase binding	GO:0007059//chromosome segregation;GO:0008284//positive regulation of cell population proliferation;GO:0015853//adenine transport;GO:0030183//B cell differentiation;GO:0030218//erythrocyte differentiation;GO:0046902//regulation of mitochondrial membrane permeability;GO:0051503//adenine nucleotide transport;GO:0055085//transmembrane transport;GO:0140021//mitochondrial ADP transmembrane transport;G…	--
ENSG00000005059	222	193	4.75	4.59	4.75	4.59	-0.0494334	0.770697	0.965662	MCUB	mitochondrial calcium uniporter dominant negative subunit beta [Source:HGNC Symbol;Acc:HGNC:26076]	-	-	-	-	GO:0005654//nucleoplasm;GO:0005739//mitochondrion;GO:0005743//mitochondrial inner membrane;GO:0016020//membrane;GO:0016021//integral component of membrane;GO:0031224//intrinsic component of membrane;GO:0031305//integral component of mitochondrial inner membrane;GO:0034704//calcium channel complex;GO:0043231//intracellular membrane-bounded organelle;GO:1990246//uniplex complex	GO:0019855//calcium channel inhibitor activity	GO:0006811//ion transport;GO:0006816//calcium ion transport;GO:0006851//mitochondrial calcium ion transmembrane transport;GO:0036444//calcium import into the mitochondrion;GO:0051560//mitochondrial calcium ion homeostasis	--
ENSG00000005073	309	231	5.88	5.25	5.88	5.25	-0.163499	0.0369941	0.0982977	HOXA11	homeobox A11 [Source:HGNC Symbol;Acc:HGNC:5101]	Human Diseases	Cancer: overview	ko05202//Transcriptional misregulation in cancer	K21951	GO:0005634//nucleus;GO:0005654//nucleoplasm;GO:0005667//transcription regulator complex;GO:0032991//protein-containing complex;GO:0032993//protein-DNA complex	GO:0000978//RNA polymerase II cis-regulatory region sequence-specific DNA binding;GO:0000981//DNA-binding transcription factor activity, RNA polymerase II-specific;GO:0003677//DNA binding;GO:1990837//sequence-specific double-stranded DNA binding	GO:0001501//skeletal system development;GO:0001656//metanephros development;GO:0001658//branching involved in ureteric bud morphogenesis;GO:0001759//organ induction;GO:0006355//regulation of transcription, DNA-templated;GO:0006357//regulation of transcription by RNA polymerase II;GO:0007283//spermatogenesis;GO:0007338//single fertilization;GO:0007501//mesodermal cell fate specification;GO:0008584…	Homeobox
ENSG00000005075	293.18	339.59	14.93	19.24	14.93	19.24	0.365895	0.00198395	0.00768159	POLR2J	RNA polymerase II subunit J [Source:HGNC Symbol;Acc:HGNC:9197]	Human Diseases;Genetic Information Processing	Neurodegenerative disease;Transcription	ko05016//Huntington disease;ko03020//RNA polymerase	K03008;K03008	GO:0005634//nucleus;GO:0005654//nucleoplasm;GO:0005665//RNA polymerase II, core complex	GO:0001055//RNA polymerase II activity;GO:0003677//DNA binding;GO:0003899//DNA-directed 5'-3' RNA polymerase activity;GO:0005515//protein binding;GO:0030275//LRR domain binding;GO:0046983//protein dimerization activity	GO:0006351//transcription, DNA-templated;GO:0006366//transcription by RNA polymerase II	--
ENSG00000005100	5584	5271	55.12	58.04	55.12	58.04	0.0744716	0.0414771	0.108029	DHX33	DEAH-box helicase 33 [Source:HGNC Symbol;Acc:HGNC:16718]	Organismal Systems	Immune system	ko04621//NOD-like receptor signaling pathway	K17820	GO:0005634//nucleus;GO:0005654//nucleoplasm;GO:0005730//nucleolus;GO:0005737//cytoplasm;GO:0061702//inflammasome complex;GO:0072559//NLRP3 inflammasome complex	GO:0000166//nucleotide binding;GO:0000182//rDNA binding;GO:0003676//nucleic acid binding;GO:0003723//RNA binding;GO:0003724//RNA helicase activity;GO:0003725//double-stranded RNA binding;GO:0003729//mRNA binding;GO:0004386//helicase activity;GO:0005515//protein binding;GO:0005524//ATP binding;GO:0016787//hydrolase activity;GO:0016887//ATP hydrolysis activity;GO:0043023//ribosomal large subunit bi…	GO:0006413//translational initiation;GO:0032481//positive regulation of type I interferon production;GO:0043410//positive regulation of MAPK cascade;GO:0045943//positive regulation of transcription by RNA polymerase I;GO:0051092//positive regulation of NF-kappaB transcription factor activity;GO:1900227//positive regulation of NLRP3 inflammasome complex assembly	--
ENSG00000005102	0	1	0	0.05	0.001	0.05	5.64386	1	1	MEOX1	mesenchyme homeobox 1 [Source:HGNC Symbol;Acc:HGNC:7013]	-	-	-	-	GO:0000785//chromatin;GO:0005634//nucleus;GO:0005737//cytoplasm	GO:0000978//RNA polymerase II cis-regulatory region sequence-specific DNA binding;GO:0000981//DNA-binding transcription factor activity, RNA polymerase II-specific;GO:0001228//DNA-binding transcription activator activity, RNA polymerase II-specific;GO:0003677//DNA binding;GO:0003682//chromatin binding;GO:0003700//DNA-binding transcription factor activity;GO:0005515//protein binding;GO:0043565//se…	GO:0001757//somite specification;GO:0006355//regulation of transcription, DNA-templated;GO:0006357//regulation of transcription by RNA polymerase II;GO:0007275//multicellular organism development;GO:0008150//biological_process;GO:0045944//positive regulation of transcription by RNA polymerase II;GO:0060218//hematopoietic stem cell differentiation;GO:0061053//somite development;GO:0061056//sclerot…	Homeobox
ENSG00000005108	1	1	0	0	0.001	0.001	0	1	1	THSD7A	thrombospondin type 1 domain containing 7A [Source:HGNC Symbol;Acc:HGNC:22207]	-	-	-	-	GO:0005576//extracellular region;GO:0005886//plasma membrane;GO:0016020//membrane;GO:0016021//integral component of membrane;GO:0042995//cell projection	GO:0005515//protein binding	GO:0001525//angiogenesis;GO:0030154//cell differentiation;GO:0031532//actin cytoskeleton reorganization	--
ENSG00000005156	1938.66	1622.32	28.76	26.7	28.76	26.7	-0.107224	0.0513915	0.129114	LIG3	DNA ligase 3 [Source:HGNC Symbol;Acc:HGNC:6600]	Genetic Information Processing	Replication and repair	ko03410//Base excision repair	K10776	GO:0005634//nucleus;GO:0005654//nucleoplasm;GO:0005737//cytoplasm;GO:0005739//mitochondrion;GO:0070421//DNA ligase III-XRCC1 complex	GO:0000166//nucleotide binding;GO:0003677//DNA binding;GO:0003909//DNA ligase activity;GO:0003910//DNA ligase (ATP) activity;GO:0005515//protein binding;GO:0005524//ATP binding;GO:0008270//zinc ion binding;GO:0016874//ligase activity;GO:0046872//metal ion binding	GO:0000724//double-strand break repair via homologous recombination;GO:0006260//DNA replication;GO:0006266//DNA ligation;GO:0006273//lagging strand elongation;GO:0006281//DNA repair;GO:0006287//base-excision repair, gap-filling;GO:0006288//base-excision repair, DNA ligation;GO:0006302//double-strand break repair;GO:0006310//DNA recombination;GO:0006974//cellular response to DNA damage stimulus;GO…	--
ENSG00000005175	1228	1065	21.99	20.88	21.99	20.88	-0.0747259	0.428073	0.665086	RPAP3	RNA polymerase II associated protein 3 [Source:HGNC Symbol;Acc:HGNC:26151]	-	-	-	-	GO:0005829//cytosol;GO:0097255//R2TP complex;GO:0101031//chaperone complex;GO:1990062//RPAP3/R2TP/prefoldin-like complex	GO:0005515//protein binding	GO:0050821//protein stabilization	--
ENSG00000005187	41.28	64.79	0.99	1.82	0.99	1.82	0.878438	0.00666084	0.0224457	ACSM3	acyl-CoA synthetase medium chain family member 3 [Source:HGNC Symbol;Acc:HGNC:10522]	Metabolism;Metabolism	Global and overview maps;Carbohydrate metabolism	ko01100//Metabolic pathways;ko00650//Butanoate metabolism	K01896;K01896	GO:0005739//mitochondrion;GO:0005759//mitochondrial matrix	GO:0000166//nucleotide binding;GO:0004321//fatty-acyl-CoA synthase activity;GO:0005515//protein binding;GO:0005524//ATP binding;GO:0015645//fatty acid ligase activity;GO:0016874//ligase activity;GO:0018729//propionate CoA-transferase activity;GO:0031956//medium-chain fatty acid-CoA ligase activity;GO:0043759//methylbutanoate-CoA ligase activity;GO:0046872//metal ion binding;GO:0047760//butyrate-C…	GO:0006629//lipid metabolic process;GO:0006631//fatty acid metabolic process;GO:0006633//fatty acid biosynthetic process;GO:0006637//acyl-CoA metabolic process;GO:0008217//regulation of blood pressure;GO:0042632//cholesterol homeostasis	--
ENSG00000005189	57	118	1.51	2.92	1.51	2.92	0.95142	1.54904e-07	1.25464e-06	REXO5	RNA exonuclease 5 [Source:HGNC Symbol;Acc:HGNC:24661]	Genetic Information Processing	Translation	ko03008//Ribosome biogenesis in eukaryotes	K14570	GO:0005634//nucleus;GO:0005730//nucleolus;GO:0070062//extracellular exosome	GO:0003676//nucleic acid binding;GO:0003723//RNA binding;GO:0004518//nuclease activity;GO:0004527//exonuclease activity;GO:0016787//hydrolase activity	GO:0090305//nucleic acid phosphodiester bond hydrolysis	--
ENSG00000005194	839	673	20.81	19.54	20.81	19.54	-0.0908465	0.0347552	0.0932032	CIAPIN1	cytokine induced apoptosis inhibitor 1 [Source:HGNC Symbol;Acc:HGNC:28050]	-	-	-	-	GO:0005634//nucleus;GO:0005654//nucleoplasm;GO:0005730//nucleolus;GO:0005737//cytoplasm;GO:0005739//mitochondrion;GO:0005758//mitochondrial intermembrane space	GO:0005515//protein binding;GO:0008168//methyltransferase activity;GO:0009055//electron transfer activity;GO:0046872//metal ion binding;GO:0051536//iron-sulfur cluster binding;GO:0051537//2 iron, 2 sulfur cluster binding;GO:0051539//4 iron, 4 sulfur cluster binding	GO:0006915//apoptotic process;GO:0016226//iron-sulfur cluster assembly;GO:0022900//electron transport chain;GO:0030097//hemopoiesis;GO:0043066//negative regulation of apoptotic process	--
ENSG00000005206	479	392	8.09	7.33	8.09	7.33	-0.142327	0.184026	0.357695	SPPL2B	signal peptide peptidase like 2B [Source:HGNC Symbol;Acc:HGNC:30627]	-	-	-	-	GO:0000139//Golgi membrane;GO:0005654//nucleoplasm;GO:0005764//lysosome;GO:0005765//lysosomal membrane;GO:0005768//endosome;GO:0005794//Golgi apparatus;GO:0005813//centrosome;GO:0005886//plasma membrane;GO:0010008//endosome membrane;GO:0015629//actin cytoskeleton;GO:0016020//membrane;GO:0016021//integral component of membrane;GO:0030660//Golgi-associated vesicle membrane;GO:0071458//integral comp…	GO:0004190//aspartic-type endopeptidase activity;GO:0005515//protein binding;GO:0008233//peptidase activity;GO:0016787//hydrolase activity;GO:0042500//aspartic endopeptidase activity, intramembrane cleaving;GO:0042803//protein homodimerization activity	GO:0006508//proteolysis;GO:0006509//membrane protein ectodomain proteolysis;GO:0010803//regulation of tumor necrosis factor-mediated signaling pathway;GO:0031293//membrane protein intracellular domain proteolysis;GO:0033619//membrane protein proteolysis;GO:0050776//regulation of immune response	--
ENSG00000005238	79	91	1.24	1.66	1.24	1.66	0.420843	0.127524	0.267172	FAM214B	family with sequence similarity 214 member B [Source:HGNC Symbol;Acc:HGNC:25666]	-	-	-	-	GO:0005634//nucleus	GO:0005515//protein binding	-	--
ENSG00000005243	5	1	0.32	0.1	0.32	0.1	-1.67807	0.21882	0.407552	COPZ2	COPI coat complex subunit zeta 2 [Source:HGNC Symbol;Acc:HGNC:19356]	-	-	-	-	GO:0000139//Golgi membrane;GO:0005737//cytoplasm;GO:0005789//endoplasmic reticulum membrane;GO:0005794//Golgi apparatus;GO:0005801//cis-Golgi network;GO:0005829//cytosol;GO:0016020//membrane;GO:0030126//COPI vesicle coat;GO:0030133//transport vesicle;GO:0030663//COPI-coated vesicle membrane;GO:0031410//cytoplasmic vesicle;GO:0033116//endoplasmic reticulum-Golgi intermediate compartment membrane	-	GO:0006886//intracellular protein transport;GO:0006890//retrograde vesicle-mediated transport, Golgi to endoplasmic reticulum;GO:0006891//intra-Golgi vesicle-mediated transport;GO:0015031//protein transport;GO:0016192//vesicle-mediated transport	--
ENSG00000005249	6	4	0.08	0.06	0.08	0.06	-0.415037	0.753968	0.951173	PRKAR2B	protein kinase cAMP-dependent type II regulatory subunit beta [Source:HGNC Symbol;Acc:HGNC:9392]	Organismal Systems	Endocrine system	ko04910//Insulin signaling pathway	K04739	GO:0005737//cytoplasm;GO:0005813//centrosome;GO:0005829//cytosol;GO:0005886//plasma membrane;GO:0005952//cAMP-dependent protein kinase complex;GO:0016020//membrane;GO:0030425//dendrite;GO:0043025//neuronal cell body;GO:0043197//dendritic spine;GO:0043198//dendritic shaft;GO:0045121//membrane raft;GO:0048471//perinuclear region of cytoplasm;GO:0070062//extracellular exosome;GO:0097546//ciliary bas…	GO:0000166//nucleotide binding;GO:0004862//cAMP-dependent protein kinase inhibitor activity;GO:0005515//protein binding;GO:0008603//cAMP-dependent protein kinase regulator activity;GO:0016301//kinase activity;GO:0019901//protein kinase binding;GO:0019904//protein domain specific binding;GO:0030552//cAMP binding;GO:0031625//ubiquitin protein ligase binding;GO:0034236//protein kinase A catalytic su…	GO:0001932//regulation of protein phosphorylation;GO:0006631//fatty acid metabolic process;GO:0007612//learning;GO:0016310//phosphorylation;GO:0035556//intracellular signal transduction;GO:0045859//regulation of protein kinase activity;GO:0050804//modulation of chemical synaptic transmission;GO:0097332//response to antipsychotic drug;GO:0097338//response to clozapine;GO:2000480//negative regulati…	--
ENSG00000005302	411	343	8.37	8.32	8.37	8.32	-0.00864409	0.333756	0.553116	MSL3	MSL complex subunit 3 [Source:HGNC Symbol;Acc:HGNC:7370]	-	-	-	-	GO:0000123//histone acetyltransferase complex;GO:0005634//nucleus;GO:0005654//nucleoplasm;GO:0035267//NuA4 histone acetyltransferase complex;GO:0072487//MSL complex	GO:0003677//DNA binding;GO:0005515//protein binding;GO:0035064//methylated histone binding;GO:0046972//histone acetyltransferase activity (H4-K16 specific)	GO:0006325//chromatin organization;GO:0006355//regulation of transcription, DNA-templated;GO:0016573//histone acetylation;GO:0016575//histone deacetylation;GO:0043967//histone H4 acetylation;GO:0043968//histone H2A acetylation;GO:0043984//histone H4-K16 acetylation;GO:0045893//positive regulation of transcription, DNA-templated;GO:1900095//regulation of dosage compensation by inactivation of X ch…	--
ENSG00000005339	1701	1525	11.33	11.99	11.33	11.99	0.0816838	0.956105	1	CREBBP	CREB binding protein [Source:HGNC Symbol;Acc:HGNC:2348]	Human Diseases;Human Diseases;Human Diseases;Human Diseases;Human Diseases;Environmental Information Processing;Human Diseases;Human Diseases;Human Diseases;Human Diseases;Environmental Information Processing;Environmental Information Processing;Human Diseases;Environmental Information Processing;Cellular Processes;Organismal Systems;Organismal Systems;Environmental Information Processing;Organis…	Cancer: overview;Infectious disease: viral;Neurodegenerative disease;Infectious disease: bacterial;Infectious disease: viral;Signal transduction;Cancer: overview;Infectious disease: viral;Infectious disease: viral;Cancer: overview;Signal transduction;Signal transduction;Infectious disease: viral;Signal transduction;Cell growth and death;Endocrine system;Endocrine system;Signal transduction;Endocr…	ko05200//Pathways in cancer;ko05165//Human papillomavirus infection;ko05016//Huntington disease;ko05152//Tuberculosis;ko05166//Human T-cell leukemia virus 1 infection;ko04024//cAMP signaling pathway;ko05203//Viral carcinogenesis;ko05167//Kaposi sarcoma-associated herpesvirus infection;ko05164//Influenza A;ko05206//MicroRNAs in cancer;ko04310//Wnt signaling pathway;ko04630//JAK-STAT signaling path…	K04498;K04498;K04498;K04498;K04498;K04498;K04498;K04498;K04498;K04498;K04498;K04498;K04498;K04498;K04498;K04498;K04498;K04498;K04498;K04498;K04498;K04498;K04498;K04498;K04498;K04498	GO:0000123//histone acetyltransferase complex;GO:0000785//chromatin;GO:0005634//nucleus;GO:0005654//nucleoplasm;GO:0005667//transcription regulator complex;GO:0005737//cytoplasm;GO:0016604//nuclear body	GO:0001223//transcription coactivator binding;GO:0002039//p53 binding;GO:0003682//chromatin binding;GO:0003684//damaged DNA binding;GO:0003712//transcription coregulator activity;GO:0003713//transcription coactivator activity;GO:0003714//transcription corepressor activity;GO:0004402//histone acetyltransferase activity;GO:0005515//protein binding;GO:0008270//zinc ion binding;GO:0016407//acetyltran…	GO:0000122//negative regulation of transcription by RNA polymerase II;GO:0001666//response to hypoxia;GO:0002223//stimulatory C-type lectin receptor signaling pathway;GO:0006355//regulation of transcription, DNA-templated;GO:0006473//protein acetylation;GO:0007165//signal transduction;GO:0008589//regulation of smoothened signaling pathway;GO:0016573//histone acetylation;GO:0018076//N-terminal pep…	--
ENSG00000005379	2	1	0.02	0.01	0.02	0.01	-1	1	1	TSPOAP1	TSPO associated protein 1 [Source:HGNC Symbol;Acc:HGNC:16831]	-	-	-	-	GO:0005737//cytoplasm;GO:0005739//mitochondrion;GO:0005829//cytosol;GO:0044305//calyx of Held;GO:0098978//glutamatergic synapse	GO:0005515//protein binding;GO:0030156//benzodiazepine receptor binding;GO:0099626//voltage-gated calcium channel activity involved in regulation of presynaptic cytosolic calcium levels	GO:0008150//biological_process;GO:0099509//regulation of presynaptic cytosolic calcium ion concentration	--
ENSG00000005381	0	2	0	0.03	0.001	0.03	4.90689	0.500025	0.722027	MPO	myeloperoxidase [Source:HGNC Symbol;Acc:HGNC:7218]	Human Diseases;Organismal Systems;Cellular Processes;Metabolism;Human Diseases	Cancer: overview;Immune system;Transport and catabolism;Xenobiotics biodegradation and metabolism;Cancer: specific types	ko05202//Transcriptional misregulation in cancer;ko04613//Neutrophil extracellular trap formation;ko04145//Phagosome;ko00983//Drug metabolism - other enzymes;ko05221//Acute myeloid leukemia	K10789;K10789;K10789;K10789;K10789	GO:0005576//extracellular region;GO:0005615//extracellular space;GO:0005634//nucleus;GO:0005654//nucleoplasm;GO:0005764//lysosome;GO:0030141//secretory granule;GO:0035578//azurophil granule lumen;GO:0042582//azurophil granule;GO:0043231//intracellular membrane-bounded organelle;GO:0070062//extracellular exosome;GO:0097013//phagocytic vesicle lumen	GO:0003682//chromatin binding;GO:0004601//peroxidase activity;GO:0005515//protein binding;GO:0008201//heparin binding;GO:0016491//oxidoreductase activity;GO:0020037//heme binding;GO:0046872//metal ion binding	GO:0001878//response to yeast;GO:0002149//hypochlorous acid biosynthetic process;GO:0002679//respiratory burst involved in defense response;GO:0006952//defense response;GO:0006979//response to oxidative stress;GO:0007568//aging;GO:0009612//response to mechanical stimulus;GO:0019430//removal of superoxide radicals;GO:0032094//response to food;GO:0032496//response to lipopolysaccharide;GO:0034374//…	--
ENSG00000005421	155	236	3.19	5.33	3.19	5.33	0.740579	5.10007e-07	3.81871e-06	PON1	paraoxonase 1 [Source:HGNC Symbol;Acc:HGNC:9204]	-	-	-	-	GO:0005576//extracellular region;GO:0005615//extracellular space;GO:0034364//high-density lipoprotein particle;GO:0034366//spherical high-density lipoprotein particle;GO:0043231//intracellular membrane-bounded organelle;GO:0070062//extracellular exosome;GO:0072562//blood microparticle	GO:0004063//aryldialkylphosphatase activity;GO:0004064//arylesterase activity;GO:0005509//calcium ion binding;GO:0005543//phospholipid binding;GO:0016787//hydrolase activity;GO:0042803//protein homodimerization activity;GO:0046872//metal ion binding;GO:0102007//acyl-L-homoserine-lactone lactonohydrolase activity	GO:0006629//lipid metabolic process;GO:0008203//cholesterol metabolic process;GO:0009636//response to toxic substance;GO:0010875//positive regulation of cholesterol efflux;GO:0016311//dephosphorylation;GO:0019439//aromatic compound catabolic process;GO:0031667//response to nutrient levels;GO:0032411//positive regulation of transporter activity;GO:0046395//carboxylic acid catabolic process;GO:0046…	--
ENSG00000005436	1057	813	21.33	19.23	21.33	19.23	-0.149525	0.00141052	0.00566621	GCFC2	GC-rich sequence DNA-binding factor 2 [Source:HGNC Symbol;Acc:HGNC:1317]	-	-	-	-	GO:0005634//nucleus;GO:0005654//nucleoplasm;GO:0005730//nucleolus;GO:0005829//cytosol;GO:0071008//U2-type post-mRNA release spliceosomal complex	GO:0003677//DNA binding;GO:0005515//protein binding	GO:0000245//spliceosomal complex assembly;GO:0000390//spliceosomal complex disassembly;GO:0000398//mRNA splicing, via spliceosome;GO:0006355//regulation of transcription, DNA-templated;GO:0006397//mRNA processing;GO:0008380//RNA splicing;GO:0045892//negative regulation of transcription, DNA-templated	GCFC
ENSG00000005448	24	7	1	0.32	1	0.32	-1.64386	0.0107331	0.0342513	WDR54	WD repeat domain 54 [Source:HGNC Symbol;Acc:HGNC:25770]	-	-	-	-	GO:0031982//vesicle	GO:0005515//protein binding;GO:0042803//protein homodimerization activity	GO:0002091//negative regulation of receptor internalization;GO:0042058//regulation of epidermal growth factor receptor signaling pathway;GO:0043408//regulation of MAPK cascade	--
ENSG00000005469	286	225	5.28	4.59	5.28	4.59	-0.202044	0.14895	0.302719	CROT	carnitine O-octanoyltransferase [Source:HGNC Symbol;Acc:HGNC:2366]	Cellular Processes	Transport and catabolism	ko04146//Peroxisome	K05940	GO:0005777//peroxisome;GO:0005782//peroxisomal matrix;GO:0005829//cytosol;GO:0043231//intracellular membrane-bounded organelle	GO:0005515//protein binding;GO:0008458//carnitine O-octanoyltransferase activity;GO:0016740//transferase activity;GO:0016746//acyltransferase activity	GO:0006091//generation of precursor metabolites and energy;GO:0006629//lipid metabolic process;GO:0006631//fatty acid metabolic process;GO:0006635//fatty acid beta-oxidation;GO:0009437//carnitine metabolic process;GO:0015908//fatty acid transport;GO:0015936//coenzyme A metabolic process;GO:0033540//fatty acid beta-oxidation using acyl-CoA oxidase;GO:0051791//medium-chain fatty acid metabolic proc…	--
ENSG00000005471	757	835.16	9.34	11.83	9.34	11.83	0.340956	9.34234e-05	0.000487942	ABCB4	ATP binding cassette subfamily B member 4 [Source:HGNC Symbol;Acc:HGNC:45]	Organismal Systems;Environmental Information Processing	Digestive system;Membrane transport	ko04976//Bile secretion;ko02010//ABC transporters	K05659;K05659	GO:0005654//nucleoplasm;GO:0005737//cytoplasm;GO:0005829//cytosol;GO:0005886//plasma membrane;GO:0005887//integral component of plasma membrane;GO:0005925//focal adhesion;GO:0015629//actin cytoskeleton;GO:0016020//membrane;GO:0016021//integral component of membrane;GO:0016324//apical plasma membrane;GO:0030136//clathrin-coated vesicle;GO:0031410//cytoplasmic vesicle;GO:0045121//membrane raft;GO:0…	GO:0000166//nucleotide binding;GO:0005515//protein binding;GO:0005524//ATP binding;GO:0005548//phospholipid transporter activity;GO:0042626//ATPase-coupled transmembrane transporter activity;GO:0042910//xenobiotic transmembrane transporter activity;GO:0090554//phosphatidylcholine floppase activity;GO:0090555//phosphatidylethanolamine flippase activity;GO:0140326//ATPase-coupled intramembrane lipi…	GO:0006629//lipid metabolic process;GO:0006869//lipid transport;GO:0032376//positive regulation of cholesterol transport;GO:0032782//bile acid secretion;GO:0042908//xenobiotic transport;GO:0045332//phospholipid translocation;GO:0055085//transmembrane transport;GO:0055088//lipid homeostasis;GO:0061092//positive regulation of phospholipid translocation;GO:1901557//response to fenofibrate;GO:1903413…	--
ENSG00000005483	1630	1309	12.73	11.43	12.73	11.43	-0.155407	0.00469317	0.0165893	KMT2E	lysine methyltransferase 2E (inactive) [Source:HGNC Symbol;Acc:HGNC:18541]	Metabolism;Metabolism	Global and overview maps;Amino acid metabolism	ko01100//Metabolic pathways;ko00310//Lysine degradation	K09189;K09189	GO:0000785//chromatin;GO:0005634//nucleus;GO:0005654//nucleoplasm;GO:0005694//chromosome;GO:0005737//cytoplasm;GO:0005815//microtubule organizing center;GO:0005856//cytoskeleton;GO:0005886//plasma membrane;GO:0016020//membrane;GO:0016604//nuclear body;GO:0016607//nuclear speck;GO:0032991//protein-containing complex;GO:0035327//transcriptionally active chromatin	GO:0005515//protein binding;GO:0019899//enzyme binding;GO:0035064//methylated histone binding;GO:0046872//metal ion binding	GO:0002446//neutrophil mediated immunity;GO:0006306//DNA methylation;GO:0006325//chromatin organization;GO:0007049//cell cycle;GO:0030218//erythrocyte differentiation;GO:0042119//neutrophil activation;GO:0045893//positive regulation of transcription, DNA-templated;GO:1900087//positive regulation of G1/S transition of mitotic cell cycle;GO:1905437//positive regulation of histone H3-K4 trimethylati…	--
ENSG00000005486	1026	1054	28.6	31.58	28.6	31.58	0.142996	0.00403475	0.0145291	RHBDD2	rhomboid domain containing 2 [Source:HGNC Symbol;Acc:HGNC:23082]	-	-	-	-	GO:0000139//Golgi membrane;GO:0000839//Hrd1p ubiquitin ligase ERAD-L complex;GO:0005654//nucleoplasm;GO:0005794//Golgi apparatus;GO:0016020//membrane;GO:0016021//integral component of membrane;GO:0030176//integral component of endoplasmic reticulum membrane;GO:0048471//perinuclear region of cytoplasm	GO:0004252//serine-type endopeptidase activity;GO:0005515//protein binding;GO:0051787//misfolded protein binding;GO:1990381//ubiquitin-specific protease binding	GO:0030433//ubiquitin-dependent ERAD pathway;GO:0030968//endoplasmic reticulum unfolded protein response	--
ENSG00000005513	0	0	0	0	0.001	0.001	0	1	1	SOX8	SRY-box transcription factor 8 [Source:HGNC Symbol;Acc:HGNC:11203]	-	-	-	-	GO:0000785//chromatin;GO:0005634//nucleus;GO:0005667//transcription regulator complex;GO:0005737//cytoplasm	GO:0000978//RNA polymerase II cis-regulatory region sequence-specific DNA binding;GO:0000981//DNA-binding transcription factor activity, RNA polymerase II-specific;GO:0000987//cis-regulatory region sequence-specific DNA binding;GO:0003677//DNA binding;GO:0003700//DNA-binding transcription factor activity;GO:0043565//sequence-specific DNA binding;GO:0140297//DNA-binding transcription factor bindin…	GO:0000122//negative regulation of transcription by RNA polymerase II;GO:0001649//osteoblast differentiation;GO:0001701//in utero embryonic development;GO:0001755//neural crest cell migration;GO:0002009//morphogenesis of an epithelium;GO:0006355//regulation of transcription, DNA-templated;GO:0006357//regulation of transcription by RNA polymerase II;GO:0007165//signal transduction;GO:0007283//sper…	HMG
ENSG00000005700	3039	2688	25.58	25.14	25.58	25.14	-0.0250316	0.596969	0.816846	IBTK	inhibitor of Bruton tyrosine kinase [Source:HGNC Symbol;Acc:HGNC:17853]	-	-	-	-	GO:0005634//nucleus;GO:0005654//nucleoplasm;GO:0005737//cytoplasm;GO:0016020//membrane	GO:0005515//protein binding;GO:0019901//protein kinase binding;GO:0030292//protein tyrosine kinase inhibitor activity	GO:0001933//negative regulation of protein phosphorylation;GO:0051209//release of sequestered calcium ion into cytosol;GO:0061099//negative regulation of protein tyrosine kinase activity	--
ENSG00000005801	764	660	16.69	16.83	16.69	16.83	0.0120512	0.472943	0.713192	ZNF195	zinc finger protein 195 [Source:HGNC Symbol;Acc:HGNC:12986]	Human Diseases	Infectious disease: viral	ko05168//Herpes simplex virus 1 infection	K09228	GO:0005634//nucleus	GO:0000978//RNA polymerase II cis-regulatory region sequence-specific DNA binding;GO:0000981//DNA-binding transcription factor activity, RNA polymerase II-specific;GO:0003677//DNA binding;GO:0008270//zinc ion binding;GO:0046872//metal ion binding	GO:0006355//regulation of transcription, DNA-templated;GO:0006357//regulation of transcription by RNA polymerase II	zf-C2H2
ENSG00000005810	1764.91	937	8.57	5.21	8.57	5.21	-0.718012	1.5076e-36	6.05925e-35	MYCBP2	MYC binding protein 2 [Source:HGNC Symbol;Acc:HGNC:23386]	Organismal Systems	Development and regeneration	ko04361//Axon regeneration	K10693	GO:0005634//nucleus;GO:0005654//nucleoplasm;GO:0005737//cytoplasm;GO:0005829//cytosol;GO:0005856//cytoskeleton;GO:0015630//microtubule cytoskeleton;GO:0016020//membrane;GO:0030424//axon;GO:0042995//cell projection;GO:0043231//intracellular membrane-bounded organelle;GO:0110165//cellular anatomical entity	GO:0005085//guanyl-nucleotide exchange factor activity;GO:0005515//protein binding;GO:0008270//zinc ion binding;GO:0016740//transferase activity;GO:0031267//small GTPase binding;GO:0042802//identical protein binding;GO:0046872//metal ion binding;GO:0061630//ubiquitin protein ligase activity	GO:0008045//motor neuron axon guidance;GO:0016567//protein ubiquitination;GO:0019222//regulation of metabolic process;GO:0021785//branchiomotor neuron axon guidance;GO:0021952//central nervous system projection neuron axonogenesis;GO:0031398//positive regulation of protein ubiquitination;GO:0032880//regulation of protein localization;GO:0032922//circadian regulation of gene expression;GO:0042177/…	--
ENSG00000005812	495	415	7.31	6.95	7.31	6.95	-0.0728584	0.314326	0.527936	FBXL3	F-box and leucine rich repeat protein 3 [Source:HGNC Symbol;Acc:HGNC:13599]	Organismal Systems	Environmental adaptation	ko04710//Circadian rhythm	K10269	GO:0000151//ubiquitin ligase complex;GO:0005634//nucleus;GO:0005737//cytoplasm;GO:0005829//cytosol;GO:0016604//nuclear body;GO:0019005//SCF ubiquitin ligase complex	GO:0004842//ubiquitin-protein transferase activity;GO:0005515//protein binding	GO:0000086//G2/M transition of mitotic cell cycle;GO:0016567//protein ubiquitination;GO:0031146//SCF-dependent proteasomal ubiquitin-dependent protein catabolic process;GO:0031648//protein destabilization;GO:0042752//regulation of circadian rhythm;GO:0043153//entrainment of circadian clock by photoperiod;GO:0043161//proteasome-mediated ubiquitin-dependent protein catabolic process;GO:0048511//rhy…	--
ENSG00000005844	32	29	0.2	0.21	0.2	0.21	0.0703893	1	1	ITGAL	integrin subunit alpha L [Source:HGNC Symbol;Acc:HGNC:6148]	Human Diseases;Organismal Systems;Human Diseases;Cellular Processes;Environmental Information Processing;Organismal Systems;Human Diseases;Human Diseases;Environmental Information Processing;Human Diseases;Organismal Systems;Human Diseases	Infectious disease: viral;Immune system;Infectious disease: viral;Cell motility;Signal transduction;Immune system;Infectious disease: bacterial;Immune disease;Signaling molecules and interaction;Cardiovascular disease;Immune system;Infectious disease: parasitic	ko05169//Epstein-Barr virus infection;ko04613//Neutrophil extracellular trap formation;ko05166//Human T-cell leukemia virus 1 infection;ko04810//Regulation of actin cytoskeleton;ko04015//Rap1 signaling pathway;ko04650//Natural killer cell mediated cytotoxicity;ko05150//Staphylococcus aureus infection;ko05323//Rheumatoid arthritis;ko04514//Cell adhesion molecules;ko05416//Viral myocarditis;ko04670…	K05718;K05718;K05718;K05718;K05718;K05718;K05718;K05718;K05718;K05718;K05718;K05718	GO:0005886//plasma membrane;GO:0008305//integrin complex;GO:0009897//external side of plasma membrane;GO:0009986//cell surface;GO:0016020//membrane;GO:0016021//integral component of membrane;GO:0034687//integrin alphaL-beta2 complex;GO:0035579//specific granule membrane;GO:0070062//extracellular exosome	GO:0005178//integrin binding;GO:0005515//protein binding;GO:0030369//ICAM-3 receptor activity;GO:0044877//protein-containing complex binding;GO:0046872//metal ion binding;GO:0050839//cell adhesion molecule binding	GO:0002291//T cell activation via T cell receptor contact with antigen bound to MHC molecule on antigen presenting cell;GO:0006909//phagocytosis;GO:0006954//inflammatory response;GO:0007155//cell adhesion;GO:0007157//heterophilic cell-cell adhesion via plasma membrane cell adhesion molecules;GO:0007159//leukocyte cell-cell adhesion;GO:0007160//cell-matrix adhesion;GO:0007165//signal transduction;…	--
ENSG00000005882	344	418	7.05	10.36	7.05	10.36	0.555329	5.8332e-05	0.000315828	PDK2	pyruvate dehydrogenase kinase 2 [Source:HGNC Symbol;Acc:HGNC:8810]	Human Diseases	Cardiovascular disease	ko05415//Diabetic cardiomyopathy	K00898	GO:0005654//nucleoplasm;GO:0005739//mitochondrion;GO:0005759//mitochondrial matrix;GO:0005829//cytosol;GO:0005967//mitochondrial pyruvate dehydrogenase complex	GO:0000166//nucleotide binding;GO:0004672//protein kinase activity;GO:0004740//pyruvate dehydrogenase (acetyl-transferring) kinase activity;GO:0005515//protein binding;GO:0005524//ATP binding;GO:0016301//kinase activity;GO:0016740//transferase activity;GO:0042803//protein homodimerization activity	GO:0005975//carbohydrate metabolic process;GO:0006006//glucose metabolic process;GO:0006111//regulation of gluconeogenesis;GO:0006468//protein phosphorylation;GO:0006885//regulation of pH;GO:0008286//insulin receptor signaling pathway;GO:0010510//regulation of acetyl-CoA biosynthetic process from pyruvate;GO:0010565//regulation of cellular ketone metabolic process;GO:0010906//regulation of glucos…	--
ENSG00000005884	14	10	0.14	0.13	0.14	0.13	-0.106915	0.838916	1	ITGA3	integrin subunit alpha 3 [Source:HGNC Symbol;Acc:HGNC:6139]	Human Diseases;Environmental Information Processing;Human Diseases;Cellular Processes;Cellular Processes;Organismal Systems;Human Diseases;Human Diseases;Human Diseases;Environmental Information Processing;Human Diseases	Cancer: overview;Signal transduction;Infectious disease: viral;Cell motility;Cellular community - eukaryotes;Immune system;Cardiovascular disease;Cancer: specific types;Cardiovascular disease;Signaling molecules and interaction;Cardiovascular disease	ko05200//Pathways in cancer;ko04151//PI3K-Akt signaling pathway;ko05165//Human papillomavirus infection;ko04810//Regulation of actin cytoskeleton;ko04510//Focal adhesion;ko04640//Hematopoietic cell lineage;ko05414//Dilated cardiomyopathy;ko05222//Small cell lung cancer;ko05410//Hypertrophic cardiomyopathy;ko04512//ECM-receptor interaction;ko05412//Arrhythmogenic right ventricular cardiomyopathy	K06482;K06482;K06482;K06482;K06482;K06482;K06482;K06482;K06482;K06482;K06482	GO:0005886//plasma membrane;GO:0005925//focal adhesion;GO:0008305//integrin complex;GO:0009897//external side of plasma membrane;GO:0009986//cell surface;GO:0016020//membrane;GO:0016021//integral component of membrane;GO:0016323//basolateral plasma membrane;GO:0030054//cell junction;GO:0030426//growth cone;GO:0031527//filopodium membrane;GO:0034667//integrin alpha3-beta1 complex;GO:0042995//cell …	GO:0001968//fibronectin binding;GO:0002020//protease binding;GO:0005178//integrin binding;GO:0005515//protein binding;GO:0005518//collagen binding;GO:0019904//protein domain specific binding;GO:0043236//laminin binding;GO:0044877//protein-containing complex binding;GO:0046872//metal ion binding;GO:0046982//protein heterodimerization activity	GO:0001764//neuron migration;GO:0007155//cell adhesion;GO:0007160//cell-matrix adhesion;GO:0007229//integrin-mediated signaling pathway;GO:0007507//heart development;GO:0007613//memory;GO:0009410//response to xenobiotic stimulus;GO:0010628//positive regulation of gene expression;GO:0010634//positive regulation of epithelial cell migration;GO:0010811//positive regulation of cell-substrate adhesion…	--
ENSG00000005889	491	489	3.88	4.81	3.88	4.81	0.30998	0.126402	0.265204	ZFX	zinc finger protein X-linked [Source:HGNC Symbol;Acc:HGNC:12869]	-	-	-	-	GO:0000785//chromatin;GO:0005634//nucleus;GO:0005654//nucleoplasm;GO:0005694//chromosome;GO:0005730//nucleolus	GO:0000978//RNA polymerase II cis-regulatory region sequence-specific DNA binding;GO:0001228//DNA-binding transcription activator activity, RNA polymerase II-specific;GO:0003677//DNA binding;GO:0043035//chromatin insulator sequence binding;GO:0046872//metal ion binding	GO:0006355//regulation of transcription, DNA-templated;GO:0006357//regulation of transcription by RNA polymerase II;GO:0045944//positive regulation of transcription by RNA polymerase II	zf-C2H2
ENSG00000005893	4869	5392	72.14	86.26	72.14	86.26	0.257892	9.1195e-18	1.77452e-16	LAMP2	lysosomal associated membrane protein 2 [Source:HGNC Symbol;Acc:HGNC:6501]	Human Diseases;Cellular Processes;Cellular Processes;Cellular Processes	Infectious disease: bacterial;Transport and catabolism;Transport and catabolism;Transport and catabolism	ko05152//Tuberculosis;ko04145//Phagosome;ko04140//Autophagy - animal;ko04142//Lysosome	K06528;K06528;K06528;K06528	GO:0000421//autophagosome membrane;GO:0005615//extracellular space;GO:0005764//lysosome;GO:0005765//lysosomal membrane;GO:0005768//endosome;GO:0005770//late endosome;GO:0005802//trans-Golgi network;GO:0005886//plasma membrane;GO:0010008//endosome membrane;GO:0016020//membrane;GO:0016021//integral component of membrane;GO:0030670//phagocytic vesicle membrane;GO:0031088//platelet dense granule memb…	GO:0005515//protein binding;GO:0019899//enzyme binding;GO:0019904//protein domain specific binding	GO:0006605//protein targeting;GO:0006914//autophagy;GO:0009267//cellular response to starvation;GO:0017038//protein import;GO:0031333//negative regulation of protein-containing complex assembly;GO:0031647//regulation of protein stability;GO:0046716//muscle cell cellular homeostasis;GO:0050821//protein stabilization;GO:0061684//chaperone-mediated autophagy;GO:0061740//protein targeting to lysosome…	--
ENSG00000005961	1	0	0.02	0	0.02	0.001	-4.32193	1	1	ITGA2B	integrin subunit alpha 2b [Source:HGNC Symbol;Acc:HGNC:6138]	Human Diseases;Environmental Information Processing;Human Diseases;Organismal Systems;Cellular Processes;Environmental Information Processing;Cellular Processes;Organismal Systems;Human Diseases;Human Diseases;Organismal Systems;Human Diseases;Human Diseases;Environmental Information Processing;Human Diseases	Cancer: overview;Signal transduction;Infectious disease: viral;Immune system;Cell motility;Signal transduction;Cellular community - eukaryotes;Immune system;Cardiovascular disease;Cardiovascular disease;Immune system;Cancer: specific types;Cardiovascular disease;Signaling molecules and interaction;Cardiovascular disease	ko05200//Pathways in cancer;ko04151//PI3K-Akt signaling pathway;ko05165//Human papillomavirus infection;ko04613//Neutrophil extracellular trap formation;ko04810//Regulation of actin cytoskeleton;ko04015//Rap1 signaling pathway;ko04510//Focal adhesion;ko04640//Hematopoietic cell lineage;ko05414//Dilated cardiomyopathy;ko05418//Fluid shear stress and atherosclerosis;ko04611//Platelet activation;ko0…	K06476;K06476;K06476;K06476;K06476;K06476;K06476;K06476;K06476;K06476;K06476;K06476;K06476;K06476;K06476	GO:0005886//plasma membrane;GO:0005925//focal adhesion;GO:0008305//integrin complex;GO:0009897//external side of plasma membrane;GO:0009986//cell surface;GO:0016020//membrane;GO:0016021//integral component of membrane;GO:0031092//platelet alpha granule membrane;GO:0070062//extracellular exosome;GO:0072562//blood microparticle	GO:0005178//integrin binding;GO:0005515//protein binding;GO:0042802//identical protein binding;GO:0046872//metal ion binding;GO:0050840//extracellular matrix binding	GO:0001525//angiogenesis;GO:0007155//cell adhesion;GO:0007160//cell-matrix adhesion;GO:0007229//integrin-mediated signaling pathway;GO:0030198//extracellular matrix organization;GO:0033627//cell adhesion mediated by integrin;GO:0098609//cell-cell adhesion	--
ENSG00000005981	250	252	3.54	4.49	3.54	4.49	0.342966	0.233924	0.427674	ASB4	ankyrin repeat and SOCS box containing 4 [Source:HGNC Symbol;Acc:HGNC:16009]	-	-	-	-	GO:0005829//cytosol;GO:0031462//Cul2-RING ubiquitin ligase complex;GO:0031466//Cul5-RING ubiquitin ligase complex	GO:0004842//ubiquitin-protein transferase activity;GO:0005515//protein binding;GO:0019899//enzyme binding;GO:0031625//ubiquitin protein ligase binding;GO:0061630//ubiquitin protein ligase activity	GO:0016567//protein ubiquitination;GO:0035556//intracellular signal transduction;GO:0051865//protein autoubiquitination;GO:2001214//positive regulation of vasculogenesis	--
ENSG00000006007	1107	1072	20.34	21.64	20.34	21.64	0.0893808	0.103673	0.228387	GDE1	glycerophosphodiester phosphodiesterase 1 [Source:HGNC Symbol;Acc:HGNC:29644]	-	-	-	-	GO:0005886//plasma membrane;GO:0016020//membrane;GO:0016021//integral component of membrane;GO:0030659//cytoplasmic vesicle membrane;GO:0031410//cytoplasmic vesicle	GO:0004622//lysophospholipase activity;GO:0005515//protein binding;GO:0008081//phosphoric diester hydrolase activity;GO:0008889//glycerophosphodiester phosphodiesterase activity;GO:0016787//hydrolase activity;GO:0046872//metal ion binding;GO:0047395//glycerophosphoinositol glycerophosphodiesterase activity	GO:0006580//ethanolamine metabolic process;GO:0006629//lipid metabolic process;GO:0006644//phospholipid metabolic process;GO:0046475//glycerophospholipid catabolic process;GO:0070291//N-acylethanolamine metabolic process	--
ENSG00000006015	64	49	4.2	3.72	4.2	3.72	-0.175087	0.453129	0.693121	REX1BD	required for excision 1-B domain containing [Source:HGNC Symbol;Acc:HGNC:26098]	-	-	-	-	-	GO:0005515//protein binding	-	--
ENSG00000006016	213	116	6.55	4.09	6.55	4.09	-0.679394	1.29433e-05	7.84661e-05	CRLF1	cytokine receptor like factor 1 [Source:HGNC Symbol;Acc:HGNC:2364]	-	-	-	-	GO:0005576//extracellular region;GO:0005615//extracellular space;GO:0005829//cytosol;GO:0009897//external side of plasma membrane;GO:0043235//receptor complex;GO:0097058//CRLF-CLCF1 complex	GO:0004896//cytokine receptor activity;GO:0005125//cytokine activity;GO:0005127//ciliary neurotrophic factor receptor binding;GO:0005515//protein binding;GO:0019955//cytokine binding	GO:0001657//ureteric bud development;GO:0008284//positive regulation of cell population proliferation;GO:0019221//cytokine-mediated signaling pathway;GO:0042531//positive regulation of tyrosine phosphorylation of STAT protein;GO:0043524//negative regulation of neuron apoptotic process;GO:2000672//negative regulation of motor neuron apoptotic process	--
ENSG00000006025	91	79	1.19	1.15	1.19	1.15	-0.0493277	0.8783	1	OSBPL7	oxysterol binding protein like 7 [Source:HGNC Symbol;Acc:HGNC:16387]	-	-	-	-	GO:0005654//nucleoplasm;GO:0005737//cytoplasm;GO:0005776//autophagosome;GO:0005783//endoplasmic reticulum;GO:0005789//endoplasmic reticulum membrane;GO:0005829//cytosol;GO:0005886//plasma membrane;GO:0016020//membrane;GO:0043231//intracellular membrane-bounded organelle;GO:0097038//perinuclear endoplasmic reticulum	GO:0005515//protein binding;GO:0008289//lipid binding;GO:0015248//sterol transporter activity;GO:0015485//cholesterol binding;GO:0032934//sterol binding	GO:0006699//bile acid biosynthetic process;GO:0006869//lipid transport;GO:0010506//regulation of autophagy;GO:0015918//sterol transport;GO:0071397//cellular response to cholesterol;GO:1901800//positive regulation of proteasomal protein catabolic process	--
ENSG00000006042	1610	1864	55.11	71.4	55.11	71.4	0.37361	6.2296e-12	7.89512e-11	TMEM98	transmembrane protein 98 [Source:HGNC Symbol;Acc:HGNC:24529]	-	-	-	-	GO:0005576//extracellular region;GO:0005615//extracellular space;GO:0005783//endoplasmic reticulum;GO:0005789//endoplasmic reticulum membrane;GO:0005886//plasma membrane;GO:0016020//membrane;GO:0016021//integral component of membrane;GO:0070062//extracellular exosome	GO:0005515//protein binding	GO:0010955//negative regulation of protein processing;GO:0031642//negative regulation of myelination;GO:0045063//T-helper 1 cell differentiation;GO:0048715//negative regulation of oligodendrocyte differentiation;GO:1900181//negative regulation of protein localization to nucleus	--
ENSG00000006047	55	86	1.59	2.76	1.59	2.76	0.795642	0.00186968	0.0072869	YBX2	Y-box binding protein 2 [Source:HGNC Symbol;Acc:HGNC:17948]	-	-	-	-	GO:0005634//nucleus;GO:0005737//cytoplasm	GO:0003676//nucleic acid binding;GO:0003677//DNA binding;GO:0003723//RNA binding	GO:0006366//transcription by RNA polymerase II;GO:0007283//spermatogenesis;GO:0009386//translational attenuation;GO:0010468//regulation of gene expression;GO:0048599//oocyte development;GO:0120162//positive regulation of cold-induced thermogenesis	CSD
ENSG00000006059	0	0	0	0	0.001	0.001	0	1	1	KRT33A	keratin 33A [Source:HGNC Symbol;Acc:HGNC:6450]	Human Diseases;Organismal Systems	Infectious disease: bacterial;Endocrine system	ko05150//Staphylococcus aureus infection;ko04915//Estrogen signaling pathway	K07604;K07604	GO:0005615//extracellular space;GO:0005829//cytosol;GO:0005856//cytoskeleton;GO:0005882//intermediate filament	GO:0005198//structural molecule activity	GO:0030855//epithelial cell differentiation;GO:0045109//intermediate filament organization	--
ENSG00000006062	107	100	1.15	1.26	1.15	1.26	0.13179	0.835331	1	MAP3K14	mitogen-activated protein kinase kinase kinase 14 [Source:HGNC Symbol;Acc:HGNC:6853]	Environmental Information Processing;Human Diseases;Human Diseases;Human Diseases;Environmental Information Processing;Human Diseases;Cellular Processes;Organismal Systems;Organismal Systems;Environmental Information Processing;Organismal Systems;Organismal Systems;Human Diseases	Signal transduction;Infectious disease: viral;Cancer: overview;Infectious disease: viral;Signal transduction;Endocrine and metabolic disease;Cell growth and death;Development and regeneration;Immune system;Signal transduction;Immune system;Immune system;Infectious disease: bacterial	ko04010//MAPK signaling pathway;ko05169//Epstein-Barr virus infection;ko05208//Chemical carcinogenesis - reactive oxygen species;ko05166//Human T-cell leukemia virus 1 infection;ko04064//NF-kappa B signaling pathway;ko04936//Alcoholic liver disease;ko04210//Apoptosis;ko04380//Osteoclast differentiation;ko04672//Intestinal immune network for IgA production;ko04668//TNF signaling pathway;ko04660//T…	K04466;K04466;K04466;K04466;K04466;K04466;K04466;K04466;K04466;K04466;K04466;K04466;K04466	GO:0001650//fibrillar center;GO:0005654//nucleoplasm;GO:0005737//cytoplasm;GO:0005829//cytosol;GO:0043231//intracellular membrane-bounded organelle	GO:0000166//nucleotide binding;GO:0004672//protein kinase activity;GO:0004674//protein serine/threonine kinase activity;GO:0004704//NF-kappaB-inducing kinase activity;GO:0004709//MAP kinase kinase kinase activity;GO:0004712//protein serine/threonine/tyrosine kinase activity;GO:0005515//protein binding;GO:0005524//ATP binding;GO:0016301//kinase activity;GO:0016740//transferase activity;GO:0106310/…	GO:0000165//MAPK cascade;GO:0006468//protein phosphorylation;GO:0006955//immune response;GO:0007249//I-kappaB kinase/NF-kappaB signaling;GO:0016310//phosphorylation;GO:0038061//NIK/NF-kappaB signaling;GO:0043123//positive regulation of I-kappaB kinase/NF-kappaB signaling;GO:0051607//defense response to virus;GO:0071260//cellular response to mechanical stimulus	--
ENSG00000006071	0	0	0	0	0.001	0.001	0	1	1	ABCC8	ATP binding cassette subfamily C member 8 [Source:HGNC Symbol;Acc:HGNC:59]	Organismal Systems;Human Diseases;Environmental Information Processing	Endocrine system;Endocrine and metabolic disease;Membrane transport	ko04911//Insulin secretion;ko04930//Type II diabetes mellitus;ko02010//ABC transporters	K05032;K05032;K05032	GO:0005739//mitochondrion;GO:0005886//plasma membrane;GO:0008282//inward rectifying potassium channel;GO:0016020//membrane;GO:0016021//integral component of membrane;GO:0030672//synaptic vesicle membrane;GO:0031004//potassium ion-transporting ATPase complex;GO:0042383//sarcolemma	GO:0000166//nucleotide binding;GO:0005267//potassium channel activity;GO:0005515//protein binding;GO:0005524//ATP binding;GO:0008281//sulfonylurea receptor activity;GO:0015272//ATP-activated inward rectifier potassium channel activity;GO:0019829//ATPase-coupled cation transmembrane transporter activity;GO:0042626//ATPase-coupled transmembrane transporter activity;GO:0044325//transmembrane transpo…	GO:0001678//cellular glucose homeostasis;GO:0006813//potassium ion transport;GO:0007565//female pregnancy;GO:0007613//memory;GO:0008542//visual learning;GO:0009268//response to pH;GO:0009410//response to xenobiotic stimulus;GO:0010043//response to zinc ion;GO:0010989//negative regulation of low-density lipoprotein particle clearance;GO:0016525//negative regulation of angiogenesis;GO:0032496//resp…	--
ENSG00000006116	0	0	0	0	0.001	0.001	0	1	1	CACNG3	calcium voltage-gated channel auxiliary subunit gamma 3 [Source:HGNC Symbol;Acc:HGNC:1407]	Environmental Information Processing;Human Diseases;Organismal Systems;Organismal Systems;Human Diseases;Organismal Systems;Human Diseases	Signal transduction;Cardiovascular disease;Endocrine system;Circulatory system;Cardiovascular disease;Circulatory system;Cardiovascular disease	ko04010//MAPK signaling pathway;ko05414//Dilated cardiomyopathy;ko04921//Oxytocin signaling pathway;ko04261//Adrenergic signaling in cardiomyocytes;ko05410//Hypertrophic cardiomyopathy;ko04260//Cardiac muscle contraction;ko05412//Arrhythmogenic right ventricular cardiomyopathy	K04868;K04868;K04868;K04868;K04868;K04868;K04868	GO:0005886//plasma membrane;GO:0005891//voltage-gated calcium channel complex;GO:0016020//membrane;GO:0016021//integral component of membrane;GO:0030425//dendrite;GO:0030666//endocytic vesicle membrane;GO:0032281//AMPA glutamate receptor complex;GO:0036477//somatodendritic compartment;GO:0060076//excitatory synapse;GO:0098685//Schaffer collateral - CA1 synapse;GO:0098839//postsynaptic density mem…	GO:0005244//voltage-gated ion channel activity;GO:0005245//voltage-gated calcium channel activity;GO:0005262//calcium channel activity;GO:0016247//channel regulator activity;GO:0030165//PDZ domain binding;GO:0035255//ionotropic glutamate receptor binding	GO:0006605//protein targeting;GO:0006811//ion transport;GO:0006816//calcium ion transport;GO:0008104//protein localization;GO:0019226//transmission of nerve impulse;GO:0034765//regulation of ion transmembrane transport;GO:0051968//positive regulation of synaptic transmission, glutamatergic;GO:0070588//calcium ion transmembrane transport;GO:0098943//neurotransmitter receptor transport, postsynapti…	--
ENSG00000006118	348	370	6.16	7.27	6.16	7.27	0.239025	0.0304364	0.0836307	TMEM132A	transmembrane protein 132A [Source:HGNC Symbol;Acc:HGNC:31092]	-	-	-	-	GO:0000139//Golgi membrane;GO:0005783//endoplasmic reticulum;GO:0005788//endoplasmic reticulum lumen;GO:0005789//endoplasmic reticulum membrane;GO:0005794//Golgi apparatus;GO:0016020//membrane;GO:0016021//integral component of membrane;GO:0070062//extracellular exosome	GO:0003674//molecular_function	GO:0008150//biological_process	--
ENSG00000006125	8266	6814	79.46	68.49	79.46	68.49	-0.214335	6.24645e-05	0.000335923	AP2B1	adaptor related protein complex 2 subunit beta 1 [Source:HGNC Symbol;Acc:HGNC:563]	Human Diseases;Cellular Processes;Organismal Systems;Organismal Systems	Neurodegenerative disease;Transport and catabolism;Nervous system;Excretory system	ko05016//Huntington disease;ko04144//Endocytosis;ko04721//Synaptic vesicle cycle;ko04961//Endocrine and other factor-regulated calcium reabsorption	K11825;K11825;K11825;K11825	GO:0005829//cytosol;GO:0005886//plasma membrane;GO:0005905//clathrin-coated pit;GO:0009898//cytoplasmic side of plasma membrane;GO:0016020//membrane;GO:0030117//membrane coat;GO:0030118//clathrin coat;GO:0030122//AP-2 adaptor complex;GO:0030131//clathrin adaptor complex;GO:0030666//endocytic vesicle membrane;GO:0030669//clathrin-coated endocytic vesicle membrane;GO:0031410//cytoplasmic vesicle;GO…	GO:0005048//signal sequence binding;GO:0005515//protein binding;GO:0030276//clathrin binding;GO:0035615//clathrin adaptor activity;GO:0044877//protein-containing complex binding	GO:0001822//kidney development;GO:0003279//cardiac septum development;GO:0003281//ventricular septum development;GO:0006886//intracellular protein transport;GO:0006897//endocytosis;GO:0007507//heart development;GO:0015031//protein transport;GO:0016192//vesicle-mediated transport;GO:0035904//aorta development;GO:0045807//positive regulation of endocytosis;GO:0048268//clathrin coat assembly;GO:0060…	--
ENSG00000006128	0	0	0	0	0.001	0.001	0	1	1	TAC1	tachykinin precursor 1 [Source:HGNC Symbol;Acc:HGNC:11517]	Environmental Information Processing	Signaling molecules and interaction	ko04080//Neuroactive ligand-receptor interaction	K05239	GO:0005576//extracellular region;GO:0005615//extracellular space;GO:0030424//axon;GO:0043025//neuronal cell body;GO:0045202//synapse	GO:0031835//substance P receptor binding	GO:0006954//inflammatory response;GO:0007204//positive regulation of cytosolic calcium ion concentration;GO:0007217//tachykinin receptor signaling pathway;GO:0007218//neuropeptide signaling pathway;GO:0007267//cell-cell signaling;GO:0007268//chemical synaptic transmission;GO:0007320//insemination;GO:0009582//detection of abiotic stimulus;GO:0019233//sensory perception of pain;GO:0048265//response…	--
ENSG00000006194	690.04	608.26	15.96	16.91	15.96	16.91	0.083416	0.76716	0.962176	ZNF263	zinc finger protein 263 [Source:HGNC Symbol;Acc:HGNC:13056]	-	-	-	-	GO:0005634//nucleus	GO:0000976//transcription cis-regulatory region binding;GO:0000978//RNA polymerase II cis-regulatory region sequence-specific DNA binding;GO:0000981//DNA-binding transcription factor activity, RNA polymerase II-specific;GO:0001227//DNA-binding transcription repressor activity, RNA polymerase II-specific;GO:0003677//DNA binding;GO:0003700//DNA-binding transcription factor activity;GO:0005515//prot…	GO:0000122//negative regulation of transcription by RNA polymerase II;GO:0006355//regulation of transcription, DNA-templated;GO:0006357//regulation of transcription by RNA polymerase II;GO:0045944//positive regulation of transcription by RNA polymerase II	zf-C2H2
ENSG00000006210	1466	1249	21.28	20.13	21.28	20.13	-0.080151	0.196704	0.376331	CX3CL1	C-X3-C motif chemokine ligand 1 [Source:HGNC Symbol;Acc:HGNC:10647]	Environmental Information Processing;Human Diseases;Organismal Systems;Environmental Information Processing;Environmental Information Processing	Signaling molecules and interaction;Infectious disease: viral;Immune system;Signal transduction;Signaling molecules and interaction	ko04060//Cytokine-cytokine receptor interaction;ko05163//Human cytomegalovirus infection;ko04062//Chemokine signaling pathway;ko04668//TNF signaling pathway;ko04061//Viral protein interaction with cytokine and cytokine receptor	K05508;K05508;K05508;K05508;K05508	GO:0005576//extracellular region;GO:0005615//extracellular space;GO:0005886//plasma membrane;GO:0009986//cell surface;GO:0016020//membrane;GO:0016021//integral component of membrane;GO:0042995//cell projection;GO:0043005//neuron projection;GO:0043025//neuronal cell body;GO:0044297//cell body;GO:0048471//perinuclear region of cytoplasm	GO:0005102//signaling receptor binding;GO:0005125//cytokine activity;GO:0005178//integrin binding;GO:0005515//protein binding;GO:0008009//chemokine activity;GO:0031737//CX3C chemokine receptor binding;GO:0042056//chemoattractant activity;GO:0045237//CXCR1 chemokine receptor binding;GO:0048020//CCR chemokine receptor binding	GO:0001774//microglial cell activation;GO:0001954//positive regulation of cell-matrix adhesion;GO:0002052//positive regulation of neuroblast proliferation;GO:0002523//leukocyte migration involved in inflammatory response;GO:0002548//monocyte chemotaxis;GO:0002931//response to ischemia;GO:0006935//chemotaxis;GO:0006952//defense response;GO:0006954//inflammatory response;GO:0006955//immune response…	--
ENSG00000006282	418	511	8.25	13.94	8.25	13.94	0.756765	6.08954e-06	3.9022e-05	SPATA20	spermatogenesis associated 20 [Source:HGNC Symbol;Acc:HGNC:26125]	-	-	-	-	GO:0005576//extracellular region	-	GO:0005975//carbohydrate metabolic process;GO:0007283//spermatogenesis;GO:0030154//cell differentiation	--
ENSG00000006283	1	1	0.01	0.01	0.01	0.01	0	1	1	CACNA1G	calcium voltage-gated channel subunit alpha1 G [Source:HGNC Symbol;Acc:HGNC:1394]	Environmental Information Processing;Environmental Information Processing;Human Diseases;Organismal Systems;Organismal Systems;Organismal Systems;Organismal Systems;Human Diseases	Signal transduction;Signal transduction;Endocrine and metabolic disease;Environmental adaptation;Endocrine system;Endocrine system;Endocrine system;Endocrine and metabolic disease	ko04020//Calcium signaling pathway;ko04010//MAPK signaling pathway;ko04934//Cushing syndrome;ko04713//Circadian entrainment;ko04925//Aldosterone synthesis and secretion;ko04929//GnRH secretion;ko04927//Cortisol synthesis and secretion;ko04930//Type II diabetes mellitus	K04854;K04854;K04854;K04854;K04854;K04854;K04854;K04854	GO:0001518//voltage-gated sodium channel complex;GO:0005737//cytoplasm;GO:0005886//plasma membrane;GO:0005891//voltage-gated calcium channel complex;GO:0016020//membrane;GO:0016021//integral component of membrane;GO:0043005//neuron projection;GO:0045202//synapse	GO:0005216//ion channel activity;GO:0005244//voltage-gated ion channel activity;GO:0005245//voltage-gated calcium channel activity;GO:0005248//voltage-gated sodium channel activity;GO:0005261//cation channel activity;GO:0005262//calcium channel activity;GO:0008332//low voltage-gated calcium channel activity;GO:0086056//voltage-gated calcium channel activity involved in AV node cell action potenti…	GO:0001508//action potential;GO:0002027//regulation of heart rate;GO:0003163//sinoatrial node development;GO:0006811//ion transport;GO:0006816//calcium ion transport;GO:0007268//chemical synaptic transmission;GO:0010045//response to nickel cation;GO:0019228//neuronal action potential;GO:0034220//ion transmembrane transport;GO:0034765//regulation of ion transmembrane transport;GO:0035725//sodium i…	--
ENSG00000006327	419	258	20.55	14.41	20.55	14.41	-0.512068	2.42078e-06	1.65068e-05	TNFRSF12A	TNF receptor superfamily member 12A [Source:HGNC Symbol;Acc:HGNC:18152]	Environmental Information Processing	Signaling molecules and interaction	ko04060//Cytokine-cytokine receptor interaction	K05149	GO:0005886//plasma membrane;GO:0016020//membrane;GO:0016021//integral component of membrane	GO:0005515//protein binding	GO:0001525//angiogenesis;GO:0006915//apoptotic process;GO:0007155//cell adhesion;GO:0030154//cell differentiation;GO:0043065//positive regulation of apoptotic process;GO:0061041//regulation of wound healing;GO:2001238//positive regulation of extrinsic apoptotic signaling pathway	--
ENSG00000006377	183	133	4.13	3.59	4.13	3.59	-0.202158	0.0734475	0.171787	DLX6	distal-less homeobox 6 [Source:HGNC Symbol;Acc:HGNC:2919]	-	-	-	-	GO:0000785//chromatin;GO:0005634//nucleus	GO:0000978//RNA polymerase II cis-regulatory region sequence-specific DNA binding;GO:0000981//DNA-binding transcription factor activity, RNA polymerase II-specific;GO:0003677//DNA binding;GO:0003700//DNA-binding transcription factor activity;GO:1990837//sequence-specific double-stranded DNA binding	GO:0001501//skeletal system development;GO:0006355//regulation of transcription, DNA-templated;GO:0006357//regulation of transcription by RNA polymerase II;GO:0007399//nervous system development;GO:0030154//cell differentiation;GO:0030326//embryonic limb morphogenesis;GO:0030855//epithelial cell differentiation;GO:0042472//inner ear morphogenesis;GO:0048646//anatomical structure formation involve…	Homeobox
ENSG00000006432	766	596	3.62	3.55	3.62	3.55	-0.0281707	0.0116412	0.036767	MAP3K9	mitogen-activated protein kinase kinase kinase 9 [Source:HGNC Symbol;Acc:HGNC:6861]	Environmental Information Processing;Organismal Systems	Signal transduction;Development and regeneration	ko04013//MAPK signaling pathway - fly;ko04361//Axon regeneration	K04417;K04417	GO:0005575//cellular_component	GO:0000166//nucleotide binding;GO:0004672//protein kinase activity;GO:0004674//protein serine/threonine kinase activity;GO:0004706//JUN kinase kinase kinase activity;GO:0004708//MAP kinase kinase activity;GO:0004709//MAP kinase kinase kinase activity;GO:0004712//protein serine/threonine/tyrosine kinase activity;GO:0004713//protein tyrosine kinase activity;GO:0005515//protein binding;GO:0005524//A…	GO:0000165//MAPK cascade;GO:0006468//protein phosphorylation;GO:0006915//apoptotic process;GO:0008219//cell death;GO:0016310//phosphorylation;GO:0018108//peptidyl-tyrosine phosphorylation;GO:0043065//positive regulation of apoptotic process;GO:0046777//protein autophosphorylation	--
ENSG00000006451	933	881	15.97	16.84	15.97	16.84	0.0765278	0.322424	0.539041	RALA	RAS like proto-oncogene A [Source:HGNC Symbol;Acc:HGNC:9839]	Human Diseases;Human Diseases;Environmental Information Processing;Environmental Information Processing;Environmental Information Processing;Human Diseases;Human Diseases	Cancer: overview;Infectious disease: bacterial;Signal transduction;Signal transduction;Signal transduction;Cancer: specific types;Cancer: specific types	ko05200//Pathways in cancer;ko05132//Salmonella infection;ko04014//Ras signaling pathway;ko04015//Rap1 signaling pathway;ko04072//Phospholipase D signaling pathway;ko05210//Colorectal cancer;ko05212//Pancreatic cancer	K07834;K07834;K07834;K07834;K07834;K07834;K07834	GO:0005739//mitochondrion;GO:0005886//plasma membrane;GO:0005925//focal adhesion;GO:0009986//cell surface;GO:0016020//membrane;GO:0030139//endocytic vesicle;GO:0030659//cytoplasmic vesicle membrane;GO:0032154//cleavage furrow;GO:0070062//extracellular exosome;GO:0090543//Flemming body	GO:0000166//nucleotide binding;GO:0003924//GTPase activity;GO:0003925//G protein activity;GO:0005515//protein binding;GO:0005525//GTP binding;GO:0016787//hydrolase activity;GO:0017022//myosin binding;GO:0019003//GDP binding;GO:0031625//ubiquitin protein ligase binding;GO:0031755//Edg-2 lysophosphatidic acid receptor binding;GO:0051117//ATPase binding	GO:0001843//neural tube closure;GO:0006887//exocytosis;GO:0006935//chemotaxis;GO:0007049//cell cycle;GO:0007165//signal transduction;GO:0007265//Ras protein signal transduction;GO:0017157//regulation of exocytosis;GO:0031532//actin cytoskeleton reorganization;GO:0051301//cell division;GO:0051491//positive regulation of filopodium assembly;GO:0051665//membrane raft localization;GO:0072655//establi…	--
ENSG00000006453	1210	1069.51	15.84	15.57	15.84	15.57	-0.0248034	0.717475	0.921965	BAIAP2L1	BAR/IMD domain containing adaptor protein 2 like 1 [Source:HGNC Symbol;Acc:HGNC:21649]	Human Diseases	Infectious disease: bacterial	ko05130//Pathogenic Escherichia coli infection	K20127	GO:0005654//nucleoplasm;GO:0005737//cytoplasm;GO:0005829//cytosol;GO:0005856//cytoskeleton;GO:0005886//plasma membrane;GO:0005912//adherens junction;GO:0015629//actin cytoskeleton;GO:0070062//extracellular exosome	GO:0003779//actin binding;GO:0005515//protein binding;GO:0070064//proline-rich region binding;GO:0098641//cadherin binding involved in cell-cell adhesion	GO:0007009//plasma membrane organization;GO:0009617//response to bacterium;GO:0030833//regulation of actin filament polymerization;GO:0030838//positive regulation of actin filament polymerization;GO:0046626//regulation of insulin receptor signaling pathway;GO:0051017//actin filament bundle assembly;GO:0051764//actin crosslink formation;GO:0098609//cell-cell adhesion;GO:2000251//positive regulatio…	--
ENSG00000006459	1700	1121	8.85	6.59	8.85	6.59	-0.425399	2.53258e-14	3.93475e-13	KDM7A	lysine demethylase 7A [Source:HGNC Symbol;Acc:HGNC:22224]	-	-	-	-	GO:0005634//nucleus;GO:0005654//nucleoplasm;GO:0005730//nucleolus	GO:0003712//transcription coregulator activity;GO:0005506//iron ion binding;GO:0008270//zinc ion binding;GO:0016491//oxidoreductase activity;GO:0016706//2-oxoglutarate-dependent dioxygenase activity;GO:0032452//histone demethylase activity;GO:0032454//histone H3-methyl-lysine-9 demethylase activity;GO:0035064//methylated histone binding;GO:0035575//histone H4-methyl-lysine-20 demethylase activity…	GO:0006325//chromatin organization;GO:0006357//regulation of transcription by RNA polymerase II;GO:0006482//protein demethylation;GO:0007399//nervous system development;GO:0030901//midbrain development;GO:0033169//histone H3-K9 demethylation;GO:0035574//histone H4-K20 demethylation;GO:0045893//positive regulation of transcription, DNA-templated;GO:0070544//histone H3-K36 demethylation;GO:0071557/…	--
ENSG00000006468	0	0	0	0	0.001	0.001	0	1	1	ETV1	ETS variant transcription factor 1 [Source:HGNC Symbol;Acc:HGNC:3490]	Human Diseases	Cancer: overview	ko05202//Transcriptional misregulation in cancer	K09431	GO:0000785//chromatin;GO:0005634//nucleus	GO:0000978//RNA polymerase II cis-regulatory region sequence-specific DNA binding;GO:0000981//DNA-binding transcription factor activity, RNA polymerase II-specific;GO:0001228//DNA-binding transcription activator activity, RNA polymerase II-specific;GO:0003677//DNA binding;GO:0003700//DNA-binding transcription factor activity;GO:0005515//protein binding;GO:0043565//sequence-specific DNA binding;GO…	GO:0006355//regulation of transcription, DNA-templated;GO:0006357//regulation of transcription by RNA polymerase II;GO:0006366//transcription by RNA polymerase II;GO:0007411//axon guidance;GO:0007517//muscle organ development;GO:0007638//mechanosensory behavior;GO:0030154//cell differentiation;GO:0045893//positive regulation of transcription, DNA-templated;GO:0045944//positive regulation of trans…	ETS
ENSG00000006530	762	613	16.13	13.14	16.13	13.14	-0.295781	0.0531451	0.132788	AGK	acylglycerol kinase [Source:HGNC Symbol;Acc:HGNC:21869]	Metabolism;Metabolism	Global and overview maps;Lipid metabolism	ko01100//Metabolic pathways;ko00561//Glycerolipid metabolism	K09881;K09881	GO:0005737//cytoplasm;GO:0005739//mitochondrion;GO:0005741//mitochondrial outer membrane;GO:0005743//mitochondrial inner membrane;GO:0005758//mitochondrial intermembrane space;GO:0005829//cytosol;GO:0016020//membrane;GO:0031305//integral component of mitochondrial inner membrane;GO:0031966//mitochondrial membrane;GO:0042721//TIM22 mitochondrial import inner membrane insertion complex;GO:0043231//…	GO:0000166//nucleotide binding;GO:0001727//lipid kinase activity;GO:0001729//ceramide kinase activity;GO:0003951//NAD+ kinase activity;GO:0004143//diacylglycerol kinase activity;GO:0005515//protein binding;GO:0005524//ATP binding;GO:0016301//kinase activity;GO:0016740//transferase activity;GO:0047620//acylglycerol kinase activity;GO:0102773//dihydroceramide kinase activity	GO:0006629//lipid metabolic process;GO:0006665//sphingolipid metabolic process;GO:0016310//phosphorylation;GO:0045039//protein insertion into mitochondrial inner membrane;GO:0046486//glycerolipid metabolic process;GO:0046513//ceramide biosynthetic process;GO:0046834//lipid phosphorylation	--
ENSG00000006534	39	57	0.9	1.08	0.9	1.08	0.263034	0.0253414	0.0716674	ALDH3B1	aldehyde dehydrogenase 3 family member B1 [Source:HGNC Symbol;Acc:HGNC:410]	Metabolism;Metabolism;Metabolism;Metabolism;Metabolism;Metabolism;Metabolism;Metabolism	Global and overview maps;Xenobiotics biodegradation and metabolism;Carbohydrate metabolism;Xenobiotics biodegradation and metabolism;Amino acid metabolism;Metabolism of other amino acids;Amino acid metabolism;Amino acid metabolism	ko01100//Metabolic pathways;ko00980//Metabolism of xenobiotics by cytochrome P450;ko00010//Glycolysis / Gluconeogenesis;ko00982//Drug metabolism - cytochrome P450;ko00350//Tyrosine metabolism;ko00410//beta-Alanine metabolism;ko00340//Histidine metabolism;ko00360//Phenylalanine metabolism	K00129;K00129;K00129;K00129;K00129;K00129;K00129;K00129	GO:0005737//cytoplasm;GO:0005829//cytosol;GO:0005886//plasma membrane;GO:0016020//membrane;GO:0030667//secretory granule membrane;GO:0031982//vesicle;GO:0035579//specific granule membrane;GO:0070062//extracellular exosome	GO:0004028//3-chloroallyl aldehyde dehydrogenase activity;GO:0004029//aldehyde dehydrogenase (NAD+) activity;GO:0004030//aldehyde dehydrogenase [NAD(P)+] activity;GO:0005515//protein binding;GO:0016491//oxidoreductase activity;GO:0016620//oxidoreductase activity, acting on the aldehyde or oxo group of donors, NAD or NADP as acceptor;GO:0018477//benzaldehyde dehydrogenase (NADP+) activity;GO:00184…	GO:0006066//alcohol metabolic process;GO:0006068//ethanol catabolic process;GO:0006081//cellular aldehyde metabolic process;GO:0006629//lipid metabolic process;GO:0006979//response to oxidative stress;GO:0030148//sphingolipid biosynthetic process;GO:0034599//cellular response to oxidative stress;GO:0046185//aldehyde catabolic process	--
ENSG00000006555	3	4	0.04	0.1	0.04	0.1	1.32193	1	1	TTC22	tetratricopeptide repeat domain 22 [Source:HGNC Symbol;Acc:HGNC:26067]	-	-	-	-	-	GO:0005515//protein binding	-	--
ENSG00000006576	644	719	6.69	8.81	6.69	8.81	0.397136	0.000129691	0.000656728	PHTF2	putative homeodomain transcription factor 2 [Source:HGNC Symbol;Acc:HGNC:13411]	-	-	-	-	GO:0005783//endoplasmic reticulum;GO:0016020//membrane;GO:0016021//integral component of membrane	-	-	--
ENSG00000006606	1	0	0.1	0	0.1	0.001	-6.64386	1	1	CCL26	C-C motif chemokine ligand 26 [Source:HGNC Symbol;Acc:HGNC:10625]	Environmental Information Processing;Organismal Systems;Environmental Information Processing	Signaling molecules and interaction;Immune system;Signaling molecules and interaction	ko04060//Cytokine-cytokine receptor interaction;ko04062//Chemokine signaling pathway;ko04061//Viral protein interaction with cytokine and cytokine receptor	K21096;K21096;K21096	GO:0005576//extracellular region;GO:0005615//extracellular space	GO:0005125//cytokine activity;GO:0005515//protein binding;GO:0008009//chemokine activity;GO:0031728//CCR3 chemokine receptor binding;GO:0031737//CX3C chemokine receptor binding;GO:0048018//receptor ligand activity;GO:0048020//CCR chemokine receptor binding	GO:0001938//positive regulation of endothelial cell proliferation;GO:0002548//monocyte chemotaxis;GO:0006935//chemotaxis;GO:0006954//inflammatory response;GO:0006955//immune response;GO:0007165//signal transduction;GO:0007186//G protein-coupled receptor signaling pathway;GO:0007267//cell-cell signaling;GO:0010818//T cell chemotaxis;GO:0030335//positive regulation of cell migration;GO:0030593//neu…	--
ENSG00000006607	423.19	466.05	4.8	6.59	4.8	6.59	0.457244	0.00348579	0.0127831	FARP2	FERM, ARH/RhoGEF and pleckstrin domain protein 2 [Source:HGNC Symbol;Acc:HGNC:16460]	Environmental Information Processing;Cellular Processes	Signal transduction;Cellular community - eukaryotes	ko04015//Rap1 signaling pathway;ko04520//Adherens junction	K06082;K06082	GO:0005737//cytoplasm;GO:0005829//cytosol;GO:0005856//cytoskeleton	GO:0005085//guanyl-nucleotide exchange factor activity;GO:0008092//cytoskeletal protein binding	GO:0007155//cell adhesion;GO:0016322//neuron remodeling;GO:0016601//Rac protein signal transduction;GO:0022405//hair cycle process;GO:0030316//osteoclast differentiation;GO:0031532//actin cytoskeleton reorganization;GO:0033623//regulation of integrin activation;GO:0050790//regulation of catalytic activity;GO:0071526//semaphorin-plexin signaling pathway;GO:0071800//podosome assembly	--
ENSG00000006611	10	12	0.27	0.29	0.27	0.29	0.103093	0.523698	0.743957	USH1C	USH1 protein network component harmonin [Source:HGNC Symbol;Acc:HGNC:12597]	-	-	-	-	GO:0001750//photoreceptor outer segment;GO:0001917//photoreceptor inner segment;GO:0002142//stereocilia ankle link complex;GO:0005737//cytoplasm;GO:0005829//cytosol;GO:0005856//cytoskeleton;GO:0005886//plasma membrane;GO:0005902//microvillus;GO:0005903//brush border;GO:0005929//cilium;GO:0032420//stereocilium;GO:0032426//stereocilium tip;GO:0042995//cell projection;GO:0045177//apical part of cell…	GO:0005515//protein binding;GO:0030507//spectrin binding;GO:0051015//actin filament binding	GO:0000086//G2/M transition of mitotic cell cycle;GO:0007605//sensory perception of sound;GO:0030046//parallel actin filament bundle assembly;GO:0030154//cell differentiation;GO:0032532//regulation of microvillus length;GO:0034622//cellular protein-containing complex assembly;GO:0042472//inner ear morphogenesis;GO:0042491//inner ear auditory receptor cell differentiation;GO:0045494//photoreceptor…	--
ENSG00000006625	1235	1361	52.66	64.9	52.66	64.9	0.301511	1.13506e-06	8.1215e-06	GGCT	gamma-glutamylcyclotransferase [Source:HGNC Symbol;Acc:HGNC:21705]	Metabolism;Metabolism	Global and overview maps;Metabolism of other amino acids	ko01100//Metabolic pathways;ko00480//Glutathione metabolism	K00682;K00682	GO:0005829//cytosol;GO:0070062//extracellular exosome	GO:0003839//gamma-glutamylcyclotransferase activity;GO:0016829//lyase activity;GO:0042803//protein homodimerization activity	GO:0001836//release of cytochrome c from mitochondria	--
ENSG00000006634	1099	1082	20.78	22.57	20.78	22.57	0.119211	0.0460525	0.117796	DBF4	DBF4 zinc finger [Source:HGNC Symbol;Acc:HGNC:17364]	Cellular Processes	Cell growth and death	ko04110//Cell cycle	K06629	GO:0005634//nucleus;GO:0005654//nucleoplasm;GO:0016604//nuclear body;GO:0031431//Dbf4-dependent protein kinase complex;GO:0043229//intracellular organelle	GO:0003676//nucleic acid binding;GO:0005515//protein binding;GO:0008047//enzyme activator activity;GO:0008270//zinc ion binding;GO:0043539//protein serine/threonine kinase activator activity;GO:0046872//metal ion binding	GO:0000082//G1/S transition of mitotic cell cycle;GO:0006260//DNA replication;GO:0007049//cell cycle;GO:0010571//positive regulation of nuclear cell cycle DNA replication;GO:0050790//regulation of catalytic activity;GO:0071902//positive regulation of protein serine/threonine kinase activity;GO:1901987//regulation of cell cycle phase transition	--
ENSG00000006638	0	0	0	0	0.001	0.001	0	1	1	TBXA2R	thromboxane A2 receptor [Source:HGNC Symbol;Acc:HGNC:11608]	Environmental Information Processing;Environmental Information Processing;Organismal Systems	Signaling molecules and interaction;Signal transduction;Immune system	ko04080//Neuroactive ligand-receptor interaction;ko04020//Calcium signaling pathway;ko04611//Platelet activation	K04264;K04264;K04264	GO:0001669//acrosomal vesicle;GO:0005886//plasma membrane;GO:0005887//integral component of plasma membrane;GO:0016020//membrane;GO:0016021//integral component of membrane;GO:0016607//nuclear speck	GO:0004930//G protein-coupled receptor activity;GO:0004960//thromboxane receptor activity;GO:0004961//thromboxane A2 receptor activity;GO:0005085//guanyl-nucleotide exchange factor activity;GO:0005515//protein binding	GO:0006954//inflammatory response;GO:0007165//signal transduction;GO:0007186//G protein-coupled receptor signaling pathway;GO:0007189//adenylate cyclase-activating G protein-coupled receptor signaling pathway;GO:0007204//positive regulation of cytosolic calcium ion concentration;GO:0007584//response to nutrient;GO:0009410//response to xenobiotic stimulus;GO:0019229//regulation of vasoconstriction…	--
ENSG00000006652	1529.35	999.55	34.25	25.13	34.25	25.13	-0.446693	8.28569e-14	1.23442e-12	IFRD1	interferon related developmental regulator 1 [Source:HGNC Symbol;Acc:HGNC:5456]	-	-	-	-	GO:0005634//nucleus	-	GO:0007518//myoblast fate determination;GO:0030154//cell differentiation	--
ENSG00000006659	0	1	0	0.09	0.001	0.09	6.49185	1	1	LGALS14	galectin 14 [Source:HGNC Symbol;Acc:HGNC:30054]	-	-	-	-	GO:0005634//nucleus;GO:0005654//nucleoplasm	GO:0005515//protein binding;GO:0030246//carbohydrate binding	GO:0006915//apoptotic process;GO:0070234//positive regulation of T cell apoptotic process	--
ENSG00000006695	757	779	13.02	16.91	13.02	16.91	0.377147	0.0121412	0.0380747	COX10	cytochrome c oxidase assembly factor heme A:farnesyltransferase COX10 [Source:HGNC Symbol;Acc:HGNC:2260]	Metabolism;Organismal Systems;Metabolism;Metabolism	Global and overview maps;Environmental adaptation;Energy metabolism;Metabolism of cofactors and vitamins	ko01100//Metabolic pathways;ko04714//Thermogenesis;ko00190//Oxidative phosphorylation;ko00860//Porphyrin metabolism	K02257;K02257;K02257;K02257	GO:0005730//nucleolus;GO:0005739//mitochondrion;GO:0005743//mitochondrial inner membrane;GO:0005829//cytosol;GO:0016020//membrane;GO:0016021//integral component of membrane;GO:0031966//mitochondrial membrane;GO:0070069//cytochrome complex	GO:0004311//farnesyltranstransferase activity;GO:0008495//protoheme IX farnesyltransferase activity;GO:0016740//transferase activity;GO:0016765//transferase activity, transferring alkyl or aryl (other than methyl) groups	GO:0000266//mitochondrial fission;GO:0006629//lipid metabolic process;GO:0006783//heme biosynthetic process;GO:0006784//heme A biosynthetic process;GO:0007005//mitochondrion organization;GO:0008535//respiratory chain complex IV assembly;GO:0009060//aerobic respiration;GO:0017004//cytochrome complex assembly	--
ENSG00000006704	703	559	10.84	8.71	10.84	8.71	-0.31562	0.0402148	0.105234	GTF2IRD1	GTF2I repeat domain containing 1 [Source:HGNC Symbol;Acc:HGNC:4661]	Environmental Information Processing;Genetic Information Processing	Signal transduction;Transcription	ko04022//cGMP-PKG signaling pathway;ko03022//Basal transcription factors	K03121;K03121	GO:0005634//nucleus;GO:0005654//nucleoplasm;GO:0005829//cytosol	GO:0000978//RNA polymerase II cis-regulatory region sequence-specific DNA binding;GO:0000981//DNA-binding transcription factor activity, RNA polymerase II-specific;GO:0001227//DNA-binding transcription repressor activity, RNA polymerase II-specific;GO:0003677//DNA binding;GO:0003700//DNA-binding transcription factor activity;GO:0005515//protein binding	GO:0000122//negative regulation of transcription by RNA polymerase II;GO:0006355//regulation of transcription, DNA-templated;GO:0006366//transcription by RNA polymerase II;GO:0014886//transition between slow and fast fiber	GTF2I
ENSG00000006712	1408	1443	30.83	35.37	30.83	35.37	0.198191	0.00112814	0.00463694	PAF1	PAF1 homolog, Paf1/RNA polymerase II complex component [Source:HGNC Symbol;Acc:HGNC:25459]	-	-	-	-	GO:0000791//euchromatin;GO:0005634//nucleus;GO:0005654//nucleoplasm;GO:0005737//cytoplasm;GO:0016020//membrane;GO:0016593//Cdc73/Paf1 complex;GO:0030054//cell junction	GO:0000993//RNA polymerase II complex binding;GO:0003682//chromatin binding;GO:0005515//protein binding	GO:0000122//negative regulation of transcription by RNA polymerase II;GO:0001711//endodermal cell fate commitment;GO:0006368//transcription elongation from RNA polymerase II promoter;GO:0006378//mRNA polyadenylation;GO:0010390//histone monoubiquitination;GO:0016055//Wnt signaling pathway;GO:0016570//histone modification;GO:0016584//nucleosome positioning;GO:0019827//stem cell population maintenan…	--
ENSG00000006715	1162	1059	23.8	18.96	23.8	18.96	-0.328003	0.775241	0.967626	VPS41	VPS41 subunit of HOPS complex [Source:HGNC Symbol;Acc:HGNC:12713]	Human Diseases	Infectious disease: bacterial	ko05132//Salmonella infection	K20184	GO:0005764//lysosome;GO:0005765//lysosomal membrane;GO:0005768//endosome;GO:0005769//early endosome;GO:0005770//late endosome;GO:0005794//Golgi apparatus;GO:0005798//Golgi-associated vesicle;GO:0005829//cytosol;GO:0010008//endosome membrane;GO:0012505//endomembrane system;GO:0015630//microtubule cytoskeleton;GO:0016020//membrane;GO:0030123//AP-3 adaptor complex;GO:0030136//clathrin-coated vesicle…	GO:0003674//molecular_function;GO:0005515//protein binding;GO:0008017//microtubule binding;GO:0042802//identical protein binding;GO:0046872//metal ion binding	GO:0006623//protein targeting to vacuole;GO:0006886//intracellular protein transport;GO:0006914//autophagy;GO:0008333//endosome to lysosome transport;GO:0009267//cellular response to starvation;GO:0015031//protein transport;GO:0016192//vesicle-mediated transport;GO:0016236//macroautophagy;GO:0034058//endosomal vesicle fusion;GO:0035542//regulation of SNARE complex assembly;GO:0046907//intracellul…	--
ENSG00000006740	771	1363	9.04	17.94	9.04	17.94	0.988785	4.29586e-48	2.24002e-46	ARHGAP44	Rho GTPase activating protein 44 [Source:HGNC Symbol;Acc:HGNC:29096]	-	-	-	-	GO:0005737//cytoplasm;GO:0005768//endosome;GO:0005829//cytosol;GO:0014069//postsynaptic density;GO:0030054//cell junction;GO:0030425//dendrite;GO:0031256//leading edge membrane;GO:0042995//cell projection;GO:0043197//dendritic spine;GO:0045202//synapse;GO:0048786//presynaptic active zone;GO:0055037//recycling endosome;GO:0098793//presynapse;GO:0098978//glutamatergic synapse;GO:0110165//cellular a…	GO:0005096//GTPase activator activity;GO:0005515//protein binding;GO:0005543//phospholipid binding;GO:0031267//small GTPase binding	GO:0006887//exocytosis;GO:0007165//signal transduction;GO:0032956//regulation of actin cytoskeleton organization;GO:0035020//regulation of Rac protein signal transduction;GO:0035021//negative regulation of Rac protein signal transduction;GO:0043087//regulation of GTPase activity;GO:0051056//regulation of small GTPase mediated signal transduction;GO:0051490//negative regulation of filopodium assem…	--
ENSG00000006744	2381	2168	46.23	43.84	46.23	43.84	-0.0765816	0.707312	0.912506	ELAC2	elaC ribonuclease Z 2 [Source:HGNC Symbol;Acc:HGNC:14198]	-	-	-	-	GO:0005634//nucleus;GO:0005654//nucleoplasm;GO:0005739//mitochondrion;GO:0005759//mitochondrial matrix;GO:0005829//cytosol;GO:0042645//mitochondrial nucleoid	GO:0003723//RNA binding;GO:0004518//nuclease activity;GO:0004519//endonuclease activity;GO:0004521//endoribonuclease activity;GO:0004549//tRNA-specific ribonuclease activity;GO:0016787//hydrolase activity;GO:0042781//3'-tRNA processing endoribonuclease activity;GO:0046872//metal ion binding	GO:0008033//tRNA processing;GO:0016078//tRNA catabolic process;GO:0034414//tRNA 3'-trailer cleavage, endonucleolytic;GO:0042780//tRNA 3'-end processing;GO:0072684//mitochondrial tRNA 3'-trailer cleavage, endonucleolytic;GO:0090646//mitochondrial tRNA processing	--
ENSG00000006747	14	7	0.37	0.14	0.37	0.14	-1.4021	0.263416	0.462761	SCIN	scinderin [Source:HGNC Symbol;Acc:HGNC:21695]	Cellular Processes;Human Diseases;Organismal Systems	Cell motility;Cancer: overview;Immune system	ko04810//Regulation of actin cytoskeleton;ko05203//Viral carcinogenesis;ko04666//Fc gamma R-mediated phagocytosis	K05768;K05768;K05768	GO:0002102//podosome;GO:0005737//cytoplasm;GO:0005856//cytoskeleton;GO:0005903//brush border;GO:0005938//cell cortex;GO:0015629//actin cytoskeleton;GO:0030054//cell junction;GO:0042995//cell projection;GO:0070062//extracellular exosome	GO:0001786//phosphatidylserine binding;GO:0003779//actin binding;GO:0005509//calcium ion binding;GO:0005545//1-phosphatidylinositol binding;GO:0005546//phosphatidylinositol-4,5-bisphosphate binding;GO:0046872//metal ion binding;GO:0051015//actin filament binding	GO:0007417//central nervous system development;GO:0008154//actin polymerization or depolymerization;GO:0008285//negative regulation of cell population proliferation;GO:0017156//calcium-ion regulated exocytosis;GO:0030031//cell projection assembly;GO:0032330//regulation of chondrocyte differentiation;GO:0042989//sequestering of actin monomers;GO:0043065//positive regulation of apoptotic process;GO…	--
ENSG00000006756	132	84	1.39	0.87	1.39	0.87	-0.675998	0.0144077	0.0441007	ARSD	arylsulfatase D [Source:HGNC Symbol;Acc:HGNC:717]	-	-	-	-	GO:0005764//lysosome;GO:0005788//endoplasmic reticulum lumen;GO:0016020//membrane;GO:0016021//integral component of membrane	GO:0003824//catalytic activity;GO:0004065//arylsulfatase activity;GO:0008484//sulfuric ester hydrolase activity;GO:0016787//hydrolase activity;GO:0046872//metal ion binding	-	--
ENSG00000006757	101	103	3.97	6.02	3.97	6.02	0.600624	0.443604	0.684209	PNPLA4	patatin like phospholipase domain containing 4 [Source:HGNC Symbol;Acc:HGNC:24887]	Metabolism;Metabolism	Global and overview maps;Metabolism of cofactors and vitamins	ko01100//Metabolic pathways;ko00830//Retinol metabolism	K11157;K11157	GO:0005737//cytoplasm;GO:0005739//mitochondrion;GO:0005811//lipid droplet;GO:0005829//cytosol;GO:0016020//membrane	GO:0004806//triglyceride lipase activity;GO:0016787//hydrolase activity;GO:0047376//all-trans-retinyl-palmitate hydrolase, all-trans-retinol forming activity;GO:0050253//retinyl-palmitate esterase activity	GO:0006629//lipid metabolic process;GO:0008150//biological_process;GO:0016042//lipid catabolic process;GO:0019433//triglyceride catabolic process;GO:0042572//retinol metabolic process;GO:0055088//lipid homeostasis	--
ENSG00000006788	0	0	0	0	0.001	0.001	0	1	1	MYH13	myosin heavy chain 13 [Source:HGNC Symbol;Acc:HGNC:7571]	-	-	-	-	GO:0005737//cytoplasm;GO:0005859//muscle myosin complex;GO:0016459//myosin complex;GO:0030016//myofibril;GO:0032982//myosin filament;GO:0070062//extracellular exosome	GO:0000146//microfilament motor activity;GO:0000166//nucleotide binding;GO:0003774//cytoskeletal motor activity;GO:0003779//actin binding;GO:0005515//protein binding;GO:0005516//calmodulin binding;GO:0005524//ATP binding;GO:0051015//actin filament binding	GO:0006936//muscle contraction;GO:0009267//cellular response to starvation	--
ENSG00000006831	3106	2956	37.32	39.51	37.32	39.51	0.0822689	0.0533938	0.133347	ADIPOR2	adiponectin receptor 2 [Source:HGNC Symbol;Acc:HGNC:24041]	Human Diseases;Human Diseases;Environmental Information Processing;Organismal Systems;Organismal Systems	Endocrine and metabolic disease;Endocrine and metabolic disease;Signal transduction;Aging;Endocrine system	ko04932//Non-alcoholic fatty liver disease;ko04936//Alcoholic liver disease;ko04152//AMPK signaling pathway;ko04211//Longevity regulating pathway;ko04920//Adipocytokine signaling pathway	K07297;K07297;K07297;K07297;K07297	GO:0005886//plasma membrane;GO:0016020//membrane;GO:0016021//integral component of membrane;GO:0031226//intrinsic component of plasma membrane	GO:0005515//protein binding;GO:0038023//signaling receptor activity;GO:0042802//identical protein binding;GO:0046872//metal ion binding;GO:0055100//adiponectin binding;GO:0097003//adipokinetic hormone receptor activity	GO:0006629//lipid metabolic process;GO:0006631//fatty acid metabolic process;GO:0009755//hormone-mediated signaling pathway;GO:0019395//fatty acid oxidation;GO:0033211//adiponectin-activated signaling pathway;GO:0042593//glucose homeostasis;GO:0061042//vascular wound healing;GO:0120162//positive regulation of cold-induced thermogenesis	--
ENSG00000006837	10	11	0.41	0.68	0.41	0.68	0.729911	0.663792	0.873883	CDKL3	cyclin dependent kinase like 3 [Source:HGNC Symbol;Acc:HGNC:15483]	-	-	-	-	GO:0005634//nucleus;GO:0005737//cytoplasm	GO:0000166//nucleotide binding;GO:0004672//protein kinase activity;GO:0004674//protein serine/threonine kinase activity;GO:0004693//cyclin-dependent protein serine/threonine kinase activity;GO:0004712//protein serine/threonine/tyrosine kinase activity;GO:0005515//protein binding;GO:0005524//ATP binding;GO:0016301//kinase activity;GO:0016740//transferase activity;GO:0106310//protein serine kinase …	GO:0006464//cellular protein modification process;GO:0006468//protein phosphorylation;GO:0016310//phosphorylation;GO:0030517//negative regulation of axon extension;GO:0050775//positive regulation of dendrite morphogenesis;GO:0051726//regulation of cell cycle;GO:0097484//dendrite extension	--
ENSG00000007001	0	10	0	0.22	0.001	0.22	7.78136	0.00195752	0.00759218	UPP2	uridine phosphorylase 2 [Source:HGNC Symbol;Acc:HGNC:23061]	Metabolism;Metabolism;Metabolism	Global and overview maps;Xenobiotics biodegradation and metabolism;Nucleotide metabolism	ko01100//Metabolic pathways;ko00983//Drug metabolism - other enzymes;ko00240//Pyrimidine metabolism	K00757;K00757;K00757	GO:0005737//cytoplasm;GO:0005829//cytosol;GO:0045098//type III intermediate filament	GO:0003824//catalytic activity;GO:0004850//uridine phosphorylase activity;GO:0005515//protein binding;GO:0016740//transferase activity;GO:0016757//glycosyltransferase activity;GO:0016763//pentosyltransferase activity;GO:0042802//identical protein binding;GO:0047847//deoxyuridine phosphorylase activity	GO:0006218//uridine catabolic process;GO:0006249//dCMP catabolic process;GO:0009116//nucleoside metabolic process;GO:0009164//nucleoside catabolic process;GO:0009166//nucleotide catabolic process;GO:0044206//UMP salvage;GO:0046108//uridine metabolic process	--
ENSG00000007038	0	0	0	0	0.001	0.001	0	1	1	PRSS21	serine protease 21 [Source:HGNC Symbol;Acc:HGNC:9485]	-	-	-	-	GO:0005576//extracellular region;GO:0005615//extracellular space;GO:0005737//cytoplasm;GO:0005886//plasma membrane;GO:0016020//membrane;GO:0031225//anchored component of membrane	GO:0004252//serine-type endopeptidase activity;GO:0005515//protein binding;GO:0008233//peptidase activity;GO:0008236//serine-type peptidase activity;GO:0016787//hydrolase activity	GO:0006508//proteolysis;GO:0007283//spermatogenesis	--
ENSG00000007047	262	227	6.63	3.53	6.63	3.53	-0.909341	0.720812	0.925135	MARK4	microtubule affinity regulating kinase 4 [Source:HGNC Symbol;Acc:HGNC:13538]	-	-	-	-	GO:0000930//gamma-tubulin complex;GO:0005737//cytoplasm;GO:0005813//centrosome;GO:0005815//microtubule organizing center;GO:0005829//cytosol;GO:0005856//cytoskeleton;GO:0015630//microtubule cytoskeleton;GO:0030425//dendrite;GO:0030496//midbody;GO:0036064//ciliary basal body;GO:0042995//cell projection;GO:0043005//neuron projection	GO:0000166//nucleotide binding;GO:0004672//protein kinase activity;GO:0004674//protein serine/threonine kinase activity;GO:0004712//protein serine/threonine/tyrosine kinase activity;GO:0005515//protein binding;GO:0005524//ATP binding;GO:0008017//microtubule binding;GO:0016301//kinase activity;GO:0016740//transferase activity;GO:0043015//gamma-tubulin binding;GO:0043130//ubiquitin binding;GO:00481…	GO:0000226//microtubule cytoskeleton organization;GO:0001578//microtubule bundle formation;GO:0006468//protein phosphorylation;GO:0007049//cell cycle;GO:0007399//nervous system development;GO:0016310//phosphorylation;GO:0030030//cell projection organization;GO:0035556//intracellular signal transduction;GO:0043068//positive regulation of programmed cell death;GO:0044782//cilium organization;GO:004…	--
ENSG00000007062	6915	5552	89.11	80.68	89.11	80.68	-0.143376	8.13226e-07	5.93588e-06	PROM1	prominin 1 [Source:HGNC Symbol;Acc:HGNC:9454]	Human Diseases	Cancer: overview	ko05202//Transcriptional misregulation in cancer	K06532	GO:0001750//photoreceptor outer segment;GO:0005615//extracellular space;GO:0005783//endoplasmic reticulum;GO:0005793//endoplasmic reticulum-Golgi intermediate compartment;GO:0005886//plasma membrane;GO:0005887//integral component of plasma membrane;GO:0005902//microvillus;GO:0005929//cilium;GO:0009986//cell surface;GO:0016020//membrane;GO:0016021//integral component of membrane;GO:0016324//apical…	GO:0005515//protein binding;GO:0015485//cholesterol binding;GO:0042805//actinin binding;GO:0045296//cadherin binding	GO:0010842//retina layer formation;GO:0045494//photoreceptor cell maintenance;GO:0060042//retina morphogenesis in camera-type eye;GO:0060219//camera-type eye photoreceptor cell differentiation;GO:0072112//glomerular visceral epithelial cell differentiation;GO:0072139//glomerular parietal epithelial cell differentiation;GO:2000768//positive regulation of nephron tubule epithelial cell differentiat…	--
ENSG00000007080	471	530	23.3	28.67	23.3	28.67	0.299212	0.000614061	0.00269397	CCDC124	coiled-coil domain containing 124 [Source:HGNC Symbol;Acc:HGNC:25171]	-	-	-	-	GO:0005634//nucleus;GO:0005737//cytoplasm;GO:0005815//microtubule organizing center;GO:0005829//cytosol;GO:0005856//cytoskeleton;GO:0005886//plasma membrane;GO:0030496//midbody	GO:0003713//transcription coactivator activity;GO:0003723//RNA binding	GO:0006366//transcription by RNA polymerase II;GO:0007049//cell cycle;GO:0045893//positive regulation of transcription, DNA-templated;GO:0051301//cell division	--
ENSG00000007129	1	0	0.04	0	0.04	0.001	-5.32193	1	1	CEACAM21	CEA cell adhesion molecule 21 [Source:HGNC Symbol;Acc:HGNC:28834]	-	-	-	-	GO:0016020//membrane;GO:0016021//integral component of membrane	-	-	--
ENSG00000007168	2174	1998	31.11	25.58	31.11	25.58	-0.282362	0.526117	0.746729	PAFAH1B1	platelet activating factor acetylhydrolase 1b regulatory subunit 1 [Source:HGNC Symbol;Acc:HGNC:8574]	Metabolism;Metabolism	Global and overview maps;Lipid metabolism	ko01100//Metabolic pathways;ko00565//Ether lipid metabolism	K16794;K16794	GO:0000235//astral microtubule;GO:0000776//kinetochore;GO:0005634//nucleus;GO:0005635//nuclear envelope;GO:0005737//cytoplasm;GO:0005813//centrosome;GO:0005815//microtubule organizing center;GO:0005819//spindle;GO:0005829//cytosol;GO:0005856//cytoskeleton;GO:0005871//kinesin complex;GO:0005874//microtubule;GO:0005875//microtubule associated complex;GO:0005881//cytoplasmic microtubule;GO:0005938//…	GO:0005515//protein binding;GO:0008017//microtubule binding;GO:0008201//heparin binding;GO:0034452//dynactin binding;GO:0042802//identical protein binding;GO:0043274//phospholipase binding;GO:0044877//protein-containing complex binding;GO:0045505//dynein intermediate chain binding;GO:0046982//protein heterodimerization activity;GO:0051010//microtubule plus-end binding;GO:0051219//phosphoprotein b…	GO:0000132//establishment of mitotic spindle orientation;GO:0000226//microtubule cytoskeleton organization;GO:0001667//ameboidal-type cell migration;GO:0001675//acrosome assembly;GO:0001764//neuron migration;GO:0001961//positive regulation of cytokine-mediated signaling pathway;GO:0006629//lipid metabolic process;GO:0007017//microtubule-based process;GO:0007049//cell cycle;GO:0007097//nuclear mig…	--
ENSG00000007171	50	122	0.57	1.54	0.57	1.54	1.4339	6.77603e-10	7.09904e-09	NOS2	nitric oxide synthase 2 [Source:HGNC Symbol;Acc:HGNC:7873]	Metabolism;Human Diseases;Human Diseases;Human Diseases;Human Diseases;Environmental Information Processing;Human Diseases;Human Diseases;Human Diseases;Environmental Information Processing;Organismal Systems;Environmental Information Processing;Human Diseases;Human Diseases;Human Diseases;Cellular Processes;Human Diseases;Metabolism;Metabolism	Global and overview maps;Cancer: overview;Neurodegenerative disease;Neurodegenerative disease;Neurodegenerative disease;Signal transduction;Infectious disease: bacterial;Infectious disease: parasitic;Infectious disease: parasitic;Signal transduction;Endocrine system;Signal transduction;Infectious disease: parasitic;Infectious disease: parasitic;Cancer: specific types;Transport and catabolism;Infe…	ko01100//Metabolic pathways;ko05200//Pathways in cancer;ko05022//Pathways of neurodegeneration - multiple diseases;ko05010//Alzheimer disease;ko05014//Amyotrophic lateral sclerosis;ko04020//Calcium signaling pathway;ko05152//Tuberculosis;ko05146//Amoebiasis;ko05140//Leishmaniasis;ko04371//Apelin signaling pathway;ko04926//Relaxin signaling pathway;ko04066//HIF-1 signaling pathway;ko05145//Toxopla…	K13241;K13241;K13241;K13241;K13241;K13241;K13241;K13241;K13241;K13241;K13241;K13241;K13241;K13241;K13241;K13241;K13241;K13241;K13241	GO:0005634//nucleus;GO:0005654//nucleoplasm;GO:0005737//cytoplasm;GO:0005777//peroxisome;GO:0005782//peroxisomal matrix;GO:0005829//cytosol;GO:0005886//plasma membrane;GO:0012506//vesicle membrane;GO:0030863//cortical cytoskeleton;GO:0048471//perinuclear region of cytoplasm	GO:0004517//nitric-oxide synthase activity;GO:0005515//protein binding;GO:0005516//calmodulin binding;GO:0010181//FMN binding;GO:0016491//oxidoreductase activity;GO:0020037//heme binding;GO:0034617//tetrahydrobiopterin binding;GO:0034618//arginine binding;GO:0042803//protein homodimerization activity;GO:0046872//metal ion binding;GO:0050660//flavin adenine dinucleotide binding;GO:0050661//NADP bi…	GO:0001666//response to hypoxia;GO:0001912//positive regulation of leukocyte mediated cytotoxicity;GO:0002227//innate immune response in mucosa;GO:0006527//arginine catabolic process;GO:0006801//superoxide metabolic process;GO:0006809//nitric oxide biosynthetic process;GO:0006954//inflammatory response;GO:0007263//nitric oxide mediated signal transduction;GO:0007623//circadian rhythm;GO:0009617//…	--
ENSG00000007174	0	0	0	0	0.001	0.001	0	1	1	DNAH9	dynein axonemal heavy chain 9 [Source:HGNC Symbol;Acc:HGNC:2953]	Human Diseases;Human Diseases;Human Diseases	Neurodegenerative disease;Neurodegenerative disease;Neurodegenerative disease	ko05022//Pathways of neurodegeneration - multiple diseases;ko05014//Amyotrophic lateral sclerosis;ko05016//Huntington disease	K10408;K10408;K10408	GO:0005576//extracellular region;GO:0005737//cytoplasm;GO:0005856//cytoskeleton;GO:0005858//axonemal dynein complex;GO:0005874//microtubule;GO:0005929//cilium;GO:0005930//axoneme;GO:0030286//dynein complex;GO:0031514//motile cilium;GO:0036157//outer dynein arm;GO:0042995//cell projection;GO:0097729//9+2 motile cilium;GO:0120135//distal portion of axoneme	GO:0000166//nucleotide binding;GO:0005515//protein binding;GO:0005524//ATP binding;GO:0008569//minus-end-directed microtubule motor activity;GO:0045505//dynein intermediate chain binding;GO:0051959//dynein light intermediate chain binding	GO:0003341//cilium movement;GO:0007018//microtubule-based movement;GO:0030030//cell projection organization;GO:0090660//cerebrospinal fluid circulation;GO:0120197//mucociliary clearance	--
ENSG00000007202	7253	5229	48.47	40.1	48.47	40.1	-0.27349	6.57326e-22	1.59883e-20	KIAA0100	KIAA0100 [Source:HGNC Symbol;Acc:HGNC:28960]	-	-	-	-	GO:0005576//extracellular region	GO:0005515//protein binding	-	--
ENSG00000007216	2	3	0.04	0.06	0.04	0.06	0.584963	1	1	SLC13A2	solute carrier family 13 member 2 [Source:HGNC Symbol;Acc:HGNC:10917]	-	-	-	-	GO:0005886//plasma membrane;GO:0005887//integral component of plasma membrane;GO:0016020//membrane;GO:0016021//integral component of membrane;GO:0070062//extracellular exosome	GO:0005515//protein binding;GO:0015141//succinate transmembrane transporter activity;GO:0015293//symporter activity;GO:0015361//low-affinity sodium:dicarboxylate symporter activity;GO:0022857//transmembrane transporter activity	GO:0006811//ion transport;GO:0006814//sodium ion transport;GO:0055085//transmembrane transport;GO:0071422//succinate transmembrane transport;GO:0098656//anion transmembrane transport	--
ENSG00000007237	6552	5733	60.88	57.97	60.88	57.97	-0.0706619	0.241953	0.439654	GAS7	growth arrest specific 7 [Source:HGNC Symbol;Acc:HGNC:4169]	-	-	-	-	GO:0005737//cytoplasm;GO:0005884//actin filament;GO:0005886//plasma membrane	GO:0005515//protein binding;GO:0042802//identical protein binding;GO:0051015//actin filament binding	GO:0007399//nervous system development;GO:0030041//actin filament polymerization;GO:0030154//cell differentiation;GO:0048812//neuron projection morphogenesis	--
ENSG00000007255	17	24	1.25	1.73	1.25	1.73	0.468844	0.211492	0.398414	TRAPPC6A	trafficking protein particle complex subunit 6A [Source:HGNC Symbol;Acc:HGNC:23069]	-	-	-	-	GO:0005737//cytoplasm;GO:0005783//endoplasmic reticulum;GO:0005794//Golgi apparatus;GO:0005801//cis-Golgi network;GO:0005802//trans-Golgi network;GO:0005829//cytosol;GO:0030008//TRAPP complex;GO:1990072//TRAPPIII protein complex	GO:0005515//protein binding	GO:0006888//endoplasmic reticulum to Golgi vesicle-mediated transport;GO:0016192//vesicle-mediated transport;GO:0043087//regulation of GTPase activity;GO:0043473//pigmentation;GO:0048193//Golgi vesicle transport;GO:0048208//COPII vesicle coating;GO:0099022//vesicle tethering;GO:1903232//melanosome assembly	--
ENSG00000007264	0	0	0	0	0.001	0.001	0	1	1	MATK	megakaryocyte-associated tyrosine kinase [Source:HGNC Symbol;Acc:HGNC:6906]	Organismal Systems	Nervous system	ko04722//Neurotrophin signaling pathway	K08888	GO:0005737//cytoplasm;GO:0005829//cytosol;GO:0016020//membrane	GO:0000166//nucleotide binding;GO:0004672//protein kinase activity;GO:0004712//protein serine/threonine/tyrosine kinase activity;GO:0004713//protein tyrosine kinase activity;GO:0004715//non-membrane spanning protein tyrosine kinase activity;GO:0005515//protein binding;GO:0005524//ATP binding;GO:0016301//kinase activity;GO:0016740//transferase activity	GO:0006468//protein phosphorylation;GO:0008284//positive regulation of cell population proliferation;GO:0016310//phosphorylation;GO:0018108//peptidyl-tyrosine phosphorylation	--
ENSG00000007306	3	0	0.06	0	0.06	0.001	-5.90689	0.250037	0.444227	CEACAM7	CEA cell adhesion molecule 7 [Source:HGNC Symbol;Acc:HGNC:1819]	-	-	-	-	GO:0005576//extracellular region;GO:0005829//cytosol;GO:0005886//plasma membrane;GO:0016020//membrane;GO:0016324//apical plasma membrane;GO:0031225//anchored component of membrane	-	-	--
ENSG00000007312	0	0	0	0	0.001	0.001	0	1	1	CD79B	CD79b molecule [Source:HGNC Symbol;Acc:HGNC:1699]	Organismal Systems	Immune system	ko04662//B cell receptor signaling pathway	K06507	GO:0005886//plasma membrane;GO:0005887//integral component of plasma membrane;GO:0009897//external side of plasma membrane;GO:0016020//membrane;GO:0016021//integral component of membrane;GO:0019815//B cell receptor complex;GO:0070062//extracellular exosome	GO:0004888//transmembrane signaling receptor activity;GO:0005515//protein binding;GO:0042802//identical protein binding	GO:0002250//adaptive immune response;GO:0002376//immune system process;GO:0006955//immune response;GO:0007165//signal transduction;GO:0007166//cell surface receptor signaling pathway;GO:0030183//B cell differentiation;GO:0050853//B cell receptor signaling pathway	--
ENSG00000007314	3	2	0.02	0.01	0.02	0.01	-1	1	1	SCN4A	sodium voltage-gated channel alpha subunit 4 [Source:HGNC Symbol;Acc:HGNC:10591]	-	-	-	-	GO:0001518//voltage-gated sodium channel complex;GO:0005886//plasma membrane;GO:0005887//integral component of plasma membrane;GO:0016020//membrane;GO:0016021//integral component of membrane;GO:0030424//axon	GO:0005216//ion channel activity;GO:0005244//voltage-gated ion channel activity;GO:0005248//voltage-gated sodium channel activity;GO:0005261//cation channel activity;GO:0005272//sodium channel activity;GO:0005515//protein binding	GO:0006811//ion transport;GO:0006814//sodium ion transport;GO:0006936//muscle contraction;GO:0019228//neuronal action potential;GO:0034765//regulation of ion transmembrane transport;GO:0035725//sodium ion transmembrane transport;GO:0055085//transmembrane transport;GO:0086010//membrane depolarization during action potential;GO:0100001//regulation of skeletal muscle contraction by action potential	--
ENSG00000007341	98.35	104.54	1.89	2.19	1.89	2.19	0.212545	0.263807	0.463226	ST7L	suppression of tumorigenicity 7 like [Source:HGNC Symbol;Acc:HGNC:18441]	-	-	-	-	GO:0016020//membrane;GO:0016021//integral component of membrane	GO:0005515//protein binding	GO:0030308//negative regulation of cell growth	--
ENSG00000007350	0	8	0	0.17	0.001	0.17	7.40939	0.00782344	0.0258985	TKTL1	transketolase like 1 [Source:HGNC Symbol;Acc:HGNC:11835]	Metabolism;Metabolism;Metabolism;Metabolism	Global and overview maps;Global and overview maps;Global and overview maps;Carbohydrate metabolism	ko01100//Metabolic pathways;ko01200//Carbon metabolism;ko01230//Biosynthesis of amino acids;ko00030//Pentose phosphate pathway	K00615;K00615;K00615;K00615	GO:0005634//nucleus;GO:0005737//cytoplasm;GO:0005829//cytosol	GO:0003824//catalytic activity;GO:0004802//transketolase activity;GO:0016740//transferase activity;GO:0030976//thiamine pyrophosphate binding;GO:0046872//metal ion binding	GO:0006007//glucose catabolic process;GO:0006772//thiamine metabolic process	--
ENSG00000007372	349.56	299.01	7.99	7.95	7.99	7.95	-0.00724064	0.561994	0.781883	PAX6	paired box 6 [Source:HGNC Symbol;Acc:HGNC:8620]	Cellular Processes;Human Diseases	Cellular community - eukaryotes;Endocrine and metabolic disease	ko04550//Signaling pathways regulating pluripotency of stem cells;ko04950//Maturity onset diabetes of the young	K08031;K08031	GO:0000785//chromatin;GO:0005634//nucleus;GO:0005654//nucleoplasm;GO:0005737//cytoplasm;GO:0005829//cytosol;GO:0016020//membrane;GO:0016021//integral component of membrane	GO:0000976//transcription cis-regulatory region binding;GO:0000978//RNA polymerase II cis-regulatory region sequence-specific DNA binding;GO:0000979//RNA polymerase II core promoter sequence-specific DNA binding;GO:0000981//DNA-binding transcription factor activity, RNA polymerase II-specific;GO:0001221//transcription coregulator binding;GO:0001227//DNA-binding transcription repressor activity, R…	GO:0000122//negative regulation of transcription by RNA polymerase II;GO:0000132//establishment of mitotic spindle orientation;GO:0001568//blood vessel development;GO:0001654//eye development;GO:0001709//cell fate determination;GO:0001764//neuron migration;GO:0001933//negative regulation of protein phosphorylation;GO:0002052//positive regulation of neuroblast proliferation;GO:0002088//lens develo…	PAX
ENSG00000007376	430	423	11.94	13.31	11.94	13.31	0.156708	0.20256	0.38486	RPUSD1	RNA pseudouridine synthase domain containing 1 [Source:HGNC Symbol;Acc:HGNC:14173]	-	-	-	-	GO:0005575//cellular_component	GO:0003674//molecular_function;GO:0003723//RNA binding;GO:0005515//protein binding;GO:0009982//pseudouridine synthase activity	GO:0000455//enzyme-directed rRNA pseudouridine synthesis;GO:0001522//pseudouridine synthesis;GO:0008150//biological_process;GO:0009451//RNA modification	--
ENSG00000007384	57	48	1	0.86	1	0.86	-0.217591	0.845771	1	RHBDF1	rhomboid 5 homolog 1 [Source:HGNC Symbol;Acc:HGNC:20561]	-	-	-	-	GO:0000139//Golgi membrane;GO:0005783//endoplasmic reticulum;GO:0005789//endoplasmic reticulum membrane;GO:0005794//Golgi apparatus;GO:0016020//membrane;GO:0016021//integral component of membrane	GO:0004252//serine-type endopeptidase activity;GO:0005515//protein binding;GO:0019838//growth factor binding	GO:0006508//proteolysis;GO:0008283//cell population proliferation;GO:0015031//protein transport;GO:0016477//cell migration;GO:0042058//regulation of epidermal growth factor receptor signaling pathway;GO:0050708//regulation of protein secretion;GO:0050709//negative regulation of protein secretion;GO:0061136//regulation of proteasomal protein catabolic process	--
ENSG00000007392	727	591	24.67	21.9	24.67	21.9	-0.171827	0.0823438	0.188884	LUC7L	LUC7 like [Source:HGNC Symbol;Acc:HGNC:6723]	-	-	-	-	GO:0005685//U1 snRNP;GO:0071004//U2-type prespliceosome	GO:0003729//mRNA binding;GO:0005515//protein binding;GO:0042802//identical protein binding;GO:0050733//RS domain binding	GO:0006376//mRNA splice site selection;GO:0045843//negative regulation of striated muscle tissue development	--
ENSG00000007402	1	1	0.01	0.01	0.01	0.01	0	1	1	CACNA2D2	calcium voltage-gated channel auxiliary subunit alpha2delta 2 [Source:HGNC Symbol;Acc:HGNC:1400]	Environmental Information Processing;Human Diseases;Organismal Systems;Organismal Systems;Human Diseases;Organismal Systems;Human Diseases	Signal transduction;Cardiovascular disease;Endocrine system;Circulatory system;Cardiovascular disease;Circulatory system;Cardiovascular disease	ko04010//MAPK signaling pathway;ko05414//Dilated cardiomyopathy;ko04921//Oxytocin signaling pathway;ko04261//Adrenergic signaling in cardiomyocytes;ko05410//Hypertrophic cardiomyopathy;ko04260//Cardiac muscle contraction;ko05412//Arrhythmogenic right ventricular cardiomyopathy	K04859;K04859;K04859;K04859;K04859;K04859;K04859	GO:0005886//plasma membrane;GO:0005891//voltage-gated calcium channel complex;GO:0016020//membrane;GO:0016021//integral component of membrane	GO:0005244//voltage-gated ion channel activity;GO:0005245//voltage-gated calcium channel activity;GO:0005262//calcium channel activity;GO:0046872//metal ion binding	GO:0006811//ion transport;GO:0006816//calcium ion transport;GO:0034765//regulation of ion transmembrane transport;GO:0070588//calcium ion transmembrane transport	--
ENSG00000007516	6	7	0.16	0.08	0.16	0.08	-1	1	1	BAIAP3	BAI1 associated protein 3 [Source:HGNC Symbol;Acc:HGNC:948]	Human Diseases	Cancer: overview	ko05202//Transcriptional misregulation in cancer	K15621	GO:0005737//cytoplasm;GO:0005768//endosome;GO:0005794//Golgi apparatus;GO:0005829//cytosol;GO:0005886//plasma membrane;GO:0016020//membrane;GO:0031902//late endosome membrane;GO:0032588//trans-Golgi network membrane;GO:0055038//recycling endosome membrane;GO:0098793//presynapse	GO:0000149//SNARE binding;GO:0005509//calcium ion binding;GO:0005515//protein binding;GO:0005543//phospholipid binding;GO:0019905//syntaxin binding;GO:0046872//metal ion binding	GO:0001956//positive regulation of neurotransmitter secretion;GO:0006887//exocytosis;GO:0007186//G protein-coupled receptor signaling pathway;GO:0032228//regulation of synaptic transmission, GABAergic;GO:0035774//positive regulation of insulin secretion involved in cellular response to glucose stimulus;GO:0042147//retrograde transport, endosome to Golgi;GO:1905413//regulation of dense core granul…	--
ENSG00000007520	511	513	20.41	22.86	20.41	22.86	0.163549	0.0936122	0.209727	TSR3	TSR3 ribosome maturation factor [Source:HGNC Symbol;Acc:HGNC:14175]	-	-	-	-	GO:0005737//cytoplasm;GO:0005829//cytosol	GO:0016740//transferase activity;GO:0106388//18S rRNA aminocarboxypropyltransferase activity;GO:1904047//S-adenosyl-L-methionine binding	GO:0000154//rRNA modification;GO:0000455//enzyme-directed rRNA pseudouridine synthesis;GO:0006364//rRNA processing;GO:0030490//maturation of SSU-rRNA;GO:0042254//ribosome biogenesis	--
ENSG00000007541	181	229	3.98	5.52	3.98	5.52	0.4719	0.000745441	0.003206	PIGQ	phosphatidylinositol glycan anchor biosynthesis class Q [Source:HGNC Symbol;Acc:HGNC:14135]	Metabolism;Metabolism	Global and overview maps;Glycan biosynthesis and metabolism	ko01100//Metabolic pathways;ko00563//Glycosylphosphatidylinositol (GPI)-anchor biosynthesis	K03860;K03860	GO:0000506//glycosylphosphatidylinositol-N-acetylglucosaminyltransferase (GPI-GnT) complex;GO:0005783//endoplasmic reticulum;GO:0005789//endoplasmic reticulum membrane;GO:0016020//membrane;GO:0016021//integral component of membrane	GO:0005515//protein binding;GO:0017176//phosphatidylinositol N-acetylglucosaminyltransferase activity	GO:0005975//carbohydrate metabolic process;GO:0006506//GPI anchor biosynthetic process	--
ENSG00000007545	384.67	378.93	2.75	3.93	2.75	3.93	0.515098	0.227001	0.417911	CRAMP1	cramped chromatin regulator homolog 1 [Source:HGNC Symbol;Acc:HGNC:14122]	-	-	-	-	GO:0005634//nucleus	GO:0003677//DNA binding;GO:0003682//chromatin binding	GO:0007389//pattern specification process	--
ENSG00000007866	488	490	7.8	8.71	7.8	8.71	0.159199	0.0979151	0.217807	TEAD3	TEA domain transcription factor 3 [Source:HGNC Symbol;Acc:HGNC:11716]	Environmental Information Processing;Environmental Information Processing	Signal transduction;Signal transduction	ko04390//Hippo signaling pathway;ko04392//Hippo signaling pathway - multiple species	K09448;K09448	GO:0000785//chromatin;GO:0005634//nucleus;GO:0005654//nucleoplasm;GO:0005667//transcription regulator complex	GO:0000978//RNA polymerase II cis-regulatory region sequence-specific DNA binding;GO:0000981//DNA-binding transcription factor activity, RNA polymerase II-specific;GO:0003677//DNA binding;GO:0003700//DNA-binding transcription factor activity;GO:0005515//protein binding;GO:0061629//RNA polymerase II-specific DNA-binding transcription factor binding	GO:0006355//regulation of transcription, DNA-templated;GO:0006357//regulation of transcription by RNA polymerase II;GO:0007565//female pregnancy;GO:0035329//hippo signaling;GO:0045944//positive regulation of transcription by RNA polymerase II;GO:0048568//embryonic organ development;GO:0055059//asymmetric neuroblast division	TEA
ENSG00000007908	1	0	0.01	0	0.01	0.001	-3.32193	1	1	SELE	selectin E [Source:HGNC Symbol;Acc:HGNC:10718]	Human Diseases;Environmental Information Processing;Human Diseases;Environmental Information Processing;Human Diseases;Human Diseases;Human Diseases	Cardiovascular disease;Signaling molecules and interaction;Cardiovascular disease;Signal transduction;Infectious disease: parasitic;Endocrine and metabolic disease;Infectious disease: parasitic	ko05417//Lipid and atherosclerosis;ko04514//Cell adhesion molecules;ko05418//Fluid shear stress and atherosclerosis;ko04668//TNF signaling pathway;ko05143//African trypanosomiasis;ko04933//AGE-RAGE signaling pathway in diabetic complications;ko05144//Malaria	K06494;K06494;K06494;K06494;K06494;K06494;K06494	GO:0005615//extracellular space;GO:0005886//plasma membrane;GO:0005887//integral component of plasma membrane;GO:0005901//caveola;GO:0005905//clathrin-coated pit;GO:0009897//external side of plasma membrane;GO:0012505//endomembrane system;GO:0016020//membrane;GO:0016021//integral component of membrane;GO:0030863//cortical cytoskeleton;GO:0045121//membrane raft;GO:0048471//perinuclear region of cy…	GO:0004888//transmembrane signaling receptor activity;GO:0005515//protein binding;GO:0030246//carbohydrate binding;GO:0033691//sialic acid binding;GO:0043274//phospholipase binding;GO:0046872//metal ion binding;GO:0070492//oligosaccharide binding	GO:0002092//positive regulation of receptor internalization;GO:0002523//leukocyte migration involved in inflammatory response;GO:0006954//inflammatory response;GO:0007155//cell adhesion;GO:0007157//heterophilic cell-cell adhesion via plasma membrane cell adhesion molecules;GO:0007159//leukocyte cell-cell adhesion;GO:0007202//activation of phospholipase C activity;GO:0019722//calcium-mediated sign…	--
ENSG00000007923	1780.96	1547.49	27.13	26.16	27.13	26.16	-0.0525265	0.373261	0.601276	DNAJC11	DnaJ heat shock protein family (Hsp40) member C11 [Source:HGNC Symbol;Acc:HGNC:25570]	-	-	-	-	GO:0001401//SAM complex;GO:0005654//nucleoplasm;GO:0005739//mitochondrion;GO:0005741//mitochondrial outer membrane;GO:0016020//membrane;GO:0016607//nuclear speck;GO:0061617//MICOS complex;GO:0140275//MIB complex	GO:0005515//protein binding	GO:0007007//inner mitochondrial membrane organization;GO:0042407//cristae formation	--
ENSG00000007933	0	0	0	0	0.001	0.001	0	1	1	FMO3	flavin containing dimethylaniline monoxygenase 3 [Source:HGNC Symbol;Acc:HGNC:3771]	Metabolism;Metabolism	Xenobiotics biodegradation and metabolism;Metabolism of other amino acids	ko00982//Drug metabolism - cytochrome P450;ko00430//Taurine and hypotaurine metabolism	K00485;K00485	GO:0005783//endoplasmic reticulum;GO:0005789//endoplasmic reticulum membrane;GO:0016020//membrane;GO:0016021//integral component of membrane;GO:0043231//intracellular membrane-bounded organelle	GO:0004497//monooxygenase activity;GO:0004499//N,N-dimethylaniline monooxygenase activity;GO:0005515//protein binding;GO:0016491//oxidoreductase activity;GO:0034899//trimethylamine monooxygenase activity;GO:0050660//flavin adenine dinucleotide binding;GO:0050661//NADP binding	-	--
ENSG00000007944	118	115	1.83	1.99	1.83	1.99	0.120925	0.602415	0.822604	MYLIP	myosin regulatory light chain interacting protein [Source:HGNC Symbol;Acc:HGNC:21155]	Organismal Systems	Digestive system	ko04979//Cholesterol metabolism	K10637	GO:0005737//cytoplasm;GO:0005829//cytosol;GO:0005856//cytoskeleton;GO:0005886//plasma membrane;GO:0016020//membrane	GO:0004842//ubiquitin-protein transferase activity;GO:0005515//protein binding;GO:0008092//cytoskeletal protein binding;GO:0016740//transferase activity;GO:0046872//metal ion binding;GO:0061630//ubiquitin protein ligase activity	GO:0006511//ubiquitin-dependent protein catabolic process;GO:0007399//nervous system development;GO:0010977//negative regulation of neuron projection development;GO:0010989//negative regulation of low-density lipoprotein particle clearance;GO:0016567//protein ubiquitination;GO:0031648//protein destabilization;GO:0032803//regulation of low-density lipoprotein particle receptor catabolic process;GO…	--
ENSG00000007952	2	2	0.04	0.04	0.04	0.04	0	1	1	NOX1	NADPH oxidase 1 [Source:HGNC Symbol;Acc:HGNC:7889]	Human Diseases;Human Diseases;Human Diseases;Human Diseases;Human Diseases;Organismal Systems;Human Diseases	Neurodegenerative disease;Neurodegenerative disease;Cancer: overview;Cardiovascular disease;Cardiovascular disease;Development and regeneration;Endocrine and metabolic disease	ko05022//Pathways of neurodegeneration - multiple diseases;ko05010//Alzheimer disease;ko05208//Chemical carcinogenesis - reactive oxygen species;ko05417//Lipid and atherosclerosis;ko05418//Fluid shear stress and atherosclerosis;ko04380//Osteoclast differentiation;ko04933//AGE-RAGE signaling pathway in diabetic complications	K08008;K08008;K08008;K08008;K08008;K08008;K08008	GO:0005737//cytoplasm;GO:0005768//endosome;GO:0005769//early endosome;GO:0005886//plasma membrane;GO:0016020//membrane;GO:0016021//integral component of membrane;GO:0030054//cell junction;GO:0042995//cell projection;GO:0043020//NADPH oxidase complex	GO:0005244//voltage-gated ion channel activity;GO:0005515//protein binding;GO:0016175//superoxide-generating NAD(P)H oxidase activity;GO:0016491//oxidoreductase activity;GO:0031267//small GTPase binding;GO:0046872//metal ion binding;GO:0050661//NADP binding	GO:0001525//angiogenesis;GO:0003081//regulation of systemic arterial blood pressure by renin-angiotensin;GO:0006739//NADP metabolic process;GO:0006811//ion transport;GO:0006952//defense response;GO:0006954//inflammatory response;GO:0007165//signal transduction;GO:0008217//regulation of blood pressure;GO:0008284//positive regulation of cell population proliferation;GO:0010575//positive regulation …	--
ENSG00000007968	318	353	2.92	3.61	2.92	3.61	0.30603	0.00878911	0.0287847	E2F2	E2F transcription factor 2 [Source:HGNC Symbol;Acc:HGNC:3114]	Human Diseases;Human Diseases;Human Diseases;Human Diseases;Human Diseases;Human Diseases;Human Diseases;Human Diseases;Cellular Processes;Human Diseases;Human Diseases;Human Diseases;Human Diseases;Cellular Processes;Human Diseases;Human Diseases;Human Diseases;Human Diseases;Human Diseases;Human Diseases;Human Diseases;Human Diseases;Human Diseases	Cancer: overview;Infectious disease: viral;Infectious disease: viral;Infectious disease: viral;Infectious disease: viral;Cancer: overview;Cancer: specific types;Infectious disease: viral;Cell growth and death;Infectious disease: viral;Endocrine and metabolic disease;Cancer: specific types;Cancer: specific types;Cell growth and death;Cancer: specific types;Drug resistance: antineoplastic;Cancer: s…	ko05200//Pathways in cancer;ko05169//Epstein-Barr virus infection;ko05163//Human cytomegalovirus infection;ko05166//Human T-cell leukemia virus 1 infection;ko05167//Kaposi sarcoma-associated herpesvirus infection;ko05206//MicroRNAs in cancer;ko05225//Hepatocellular carcinoma;ko05161//Hepatitis B;ko04218//Cellular senescence;ko05160//Hepatitis C;ko04934//Cushing syndrome;ko05224//Breast cancer;ko0…	K09389;K09389;K09389;K09389;K09389;K09389;K09389;K09389;K09389;K09389;K09389;K09389;K09389;K09389;K09389;K09389;K09389;K09389;K09389;K09389;K09389;K09389;K09389	GO:0000785//chromatin;GO:0005634//nucleus;GO:0005654//nucleoplasm;GO:0005667//transcription regulator complex;GO:0035189//Rb-E2F complex;GO:0090575//RNA polymerase II transcription regulator complex	GO:0000977//RNA polymerase II transcription regulatory region sequence-specific DNA binding;GO:0000978//RNA polymerase II cis-regulatory region sequence-specific DNA binding;GO:0000981//DNA-binding transcription factor activity, RNA polymerase II-specific;GO:0000987//cis-regulatory region sequence-specific DNA binding;GO:0001228//DNA-binding transcription activator activity, RNA polymerase II-spe…	GO:0000083//regulation of transcription involved in G1/S transition of mitotic cell cycle;GO:0006355//regulation of transcription, DNA-templated;GO:0006357//regulation of transcription by RNA polymerase II;GO:0006367//transcription initiation from RNA polymerase II promoter;GO:0007049//cell cycle;GO:0043433//negative regulation of DNA-binding transcription factor activity;GO:0045944//positive reg…	E2F
ENSG00000008018	3806	3000	203.81	178.71	203.81	178.71	-0.189604	3.21263e-06	2.1511e-05	PSMB1	proteasome 20S subunit beta 1 [Source:HGNC Symbol;Acc:HGNC:9537]	Human Diseases;Human Diseases;Human Diseases;Human Diseases;Human Diseases;Human Diseases;Human Diseases;Genetic Information Processing	Neurodegenerative disease;Neurodegenerative disease;Neurodegenerative disease;Neurodegenerative disease;Neurodegenerative disease;Neurodegenerative disease;Neurodegenerative disease;Folding, sorting and degradation	ko05022//Pathways of neurodegeneration - multiple diseases;ko05010//Alzheimer disease;ko05014//Amyotrophic lateral sclerosis;ko05016//Huntington disease;ko05020//Prion disease;ko05012//Parkinson disease;ko05017//Spinocerebellar ataxia;ko03050//Proteasome	K02732;K02732;K02732;K02732;K02732;K02732;K02732;K02732	GO:0000502//proteasome complex;GO:0005576//extracellular region;GO:0005634//nucleus;GO:0005654//nucleoplasm;GO:0005737//cytoplasm;GO:0005829//cytosol;GO:0005839//proteasome core complex;GO:0019774//proteasome core complex, beta-subunit complex;GO:0034774//secretory granule lumen;GO:0070062//extracellular exosome;GO:1904813//ficolin-1-rich granule lumen	GO:0004298//threonine-type endopeptidase activity;GO:0005515//protein binding;GO:0008233//peptidase activity	GO:0000165//MAPK cascade;GO:0000209//protein polyubiquitination;GO:0002223//stimulatory C-type lectin receptor signaling pathway;GO:0002479//antigen processing and presentation of exogenous peptide antigen via MHC class I, TAP-dependent;GO:0006521//regulation of cellular amino acid metabolic process;GO:0010498//proteasomal protein catabolic process;GO:0010972//negative regulation of G2/M transiti…	--
ENSG00000008056	116	78	4.12	2.75	4.12	2.75	-0.583213	0.062239	0.151242	SYN1	synapsin I [Source:HGNC Symbol;Acc:HGNC:11494]	-	-	-	-	GO:0000795//synaptonemal complex;GO:0005794//Golgi apparatus;GO:0005829//cytosol;GO:0005856//cytoskeleton;GO:0008021//synaptic vesicle;GO:0014069//postsynaptic density;GO:0030054//cell junction;GO:0030424//axon;GO:0030425//dendrite;GO:0030672//synaptic vesicle membrane;GO:0043229//intracellular organelle;GO:0044297//cell body;GO:0045202//synapse;GO:0048786//presynaptic active zone;GO:0098685//Sch…	GO:0003779//actin binding;GO:0005215//transporter activity;GO:0005524//ATP binding;GO:0019901//protein kinase binding;GO:0042802//identical protein binding;GO:0048306//calcium-dependent protein binding	GO:0007268//chemical synaptic transmission;GO:0007269//neurotransmitter secretion;GO:0046928//regulation of neurotransmitter secretion;GO:0048666//neuron development;GO:0050808//synapse organization;GO:0097091//synaptic vesicle clustering;GO:0098693//regulation of synaptic vesicle cycle;GO:0099504//synaptic vesicle cycle;GO:2000300//regulation of synaptic vesicle exocytosis	--
ENSG00000008083	626	530	5.1	4.78	5.1	4.78	-0.0934866	0.330243	0.549235	JARID2	jumonji and AT-rich interaction domain containing 2 [Source:HGNC Symbol;Acc:HGNC:6196]	Cellular Processes	Cellular community - eukaryotes	ko04550//Signaling pathways regulating pluripotency of stem cells	K11478	GO:0005634//nucleus;GO:0005654//nucleoplasm;GO:0005739//mitochondrion;GO:0035097//histone methyltransferase complex;GO:0035098//ESC/E(Z) complex	GO:0003677//DNA binding;GO:0003682//chromatin binding;GO:0005515//protein binding;GO:0032452//histone demethylase activity;GO:0043130//ubiquitin binding;GO:0061649//ubiquitin modification-dependent histone binding	GO:0000122//negative regulation of transcription by RNA polymerase II;GO:0001889//liver development;GO:0006325//chromatin organization;GO:0006338//chromatin remodeling;GO:0007417//central nervous system development;GO:0008285//negative regulation of cell population proliferation;GO:0009048//dosage compensation by inactivation of X chromosome;GO:0010614//negative regulation of cardiac muscle hyper…	ARID
ENSG00000008086	379	367	1.53	1.55	1.53	1.55	0.0187366	0.331749	0.551337	CDKL5	cyclin dependent kinase like 5 [Source:HGNC Symbol;Acc:HGNC:11411]	-	-	-	-	GO:0005634//nucleus;GO:0005654//nucleoplasm;GO:0005737//cytoplasm;GO:0005813//centrosome;GO:0005815//microtubule organizing center;GO:0005856//cytoskeleton;GO:0032587//ruffle membrane;GO:0032839//dendrite cytoplasm;GO:0036064//ciliary basal body;GO:0042995//cell projection;GO:0044294//dendritic growth cone;GO:0097542//ciliary tip;GO:0098978//glutamatergic synapse	GO:0000166//nucleotide binding;GO:0004672//protein kinase activity;GO:0004674//protein serine/threonine kinase activity;GO:0004693//cyclin-dependent protein serine/threonine kinase activity;GO:0004712//protein serine/threonine/tyrosine kinase activity;GO:0005515//protein binding;GO:0005524//ATP binding;GO:0016301//kinase activity;GO:0016740//transferase activity;GO:0031267//small GTPase binding;G…	GO:0001764//neuron migration;GO:0006468//protein phosphorylation;GO:0016310//phosphorylation;GO:0043547//positive regulation of GTPase activity;GO:0045773//positive regulation of axon extension;GO:0046777//protein autophosphorylation;GO:0050773//regulation of dendrite development;GO:0050775//positive regulation of dendrite morphogenesis;GO:0051726//regulation of cell cycle;GO:0099175//regulation …	--
ENSG00000008118	0	0	0	0	0.001	0.001	0	1	1	CAMK1G	calcium/calmodulin dependent protein kinase IG [Source:HGNC Symbol;Acc:HGNC:14585]	Environmental Information Processing;Organismal Systems;Organismal Systems;Human Diseases	Signal transduction;Endocrine system;Endocrine system;Cancer: specific types	ko04020//Calcium signaling pathway;ko04921//Oxytocin signaling pathway;ko04925//Aldosterone synthesis and secretion;ko05214//Glioma	K08794;K08794;K08794;K08794	GO:0000139//Golgi membrane;GO:0005737//cytoplasm;GO:0005794//Golgi apparatus;GO:0005886//plasma membrane;GO:0005954//calcium- and calmodulin-dependent protein kinase complex;GO:0012505//endomembrane system;GO:0016020//membrane;GO:0043005//neuron projection	GO:0000166//nucleotide binding;GO:0003824//catalytic activity;GO:0004672//protein kinase activity;GO:0004674//protein serine/threonine kinase activity;GO:0004683//calmodulin-dependent protein kinase activity;GO:0004712//protein serine/threonine/tyrosine kinase activity;GO:0005515//protein binding;GO:0005516//calmodulin binding;GO:0005524//ATP binding;GO:0016301//kinase activity;GO:0016740//transf…	GO:0006468//protein phosphorylation;GO:0008152//metabolic process;GO:0016310//phosphorylation;GO:0018105//peptidyl-serine phosphorylation	--
ENSG00000008128	482.18	364.21	9.46	7.63	9.46	7.63	-0.310157	0.015081	0.0458436	CDK11A	cyclin dependent kinase 11A [Source:HGNC Symbol;Acc:HGNC:1730]	-	-	-	-	GO:0000307//cyclin-dependent protein kinase holoenzyme complex;GO:0005634//nucleus;GO:0005737//cytoplasm	GO:0000166//nucleotide binding;GO:0004672//protein kinase activity;GO:0004674//protein serine/threonine kinase activity;GO:0004693//cyclin-dependent protein serine/threonine kinase activity;GO:0004712//protein serine/threonine/tyrosine kinase activity;GO:0005515//protein binding;GO:0005524//ATP binding;GO:0016301//kinase activity;GO:0016740//transferase activity;GO:0106310//protein serine kinase …	GO:0000278//mitotic cell cycle;GO:0001558//regulation of cell growth;GO:0006355//regulation of transcription, DNA-templated;GO:0006468//protein phosphorylation;GO:0006915//apoptotic process;GO:0007049//cell cycle;GO:0007346//regulation of mitotic cell cycle;GO:0016310//phosphorylation;GO:0043484//regulation of RNA splicing;GO:0050684//regulation of mRNA processing	--
ENSG00000008130	1125	984	19.54	16.53	19.54	16.53	-0.241344	0.564352	0.784459	NADK	NAD kinase [Source:HGNC Symbol;Acc:HGNC:29831]	Metabolism;Metabolism	Global and overview maps;Metabolism of cofactors and vitamins	ko01100//Metabolic pathways;ko00760//Nicotinate and nicotinamide metabolism	K00858;K00858	GO:0005829//cytosol	GO:0000166//nucleotide binding;GO:0003951//NAD+ kinase activity;GO:0005515//protein binding;GO:0005524//ATP binding;GO:0016301//kinase activity;GO:0016740//transferase activity;GO:0016773//phosphotransferase activity, alcohol group as acceptor;GO:0046872//metal ion binding	GO:0006741//NADP biosynthetic process;GO:0016310//phosphorylation;GO:0019674//NAD metabolic process;GO:0046034//ATP metabolic process	--
ENSG00000008196	0	0	0	0	0.001	0.001	0	1	1	TFAP2B	transcription factor AP-2 beta [Source:HGNC Symbol;Acc:HGNC:11743]	-	-	-	-	GO:0000785//chromatin;GO:0005634//nucleus;GO:0005654//nucleoplasm	GO:0000977//RNA polymerase II transcription regulatory region sequence-specific DNA binding;GO:0000978//RNA polymerase II cis-regulatory region sequence-specific DNA binding;GO:0000981//DNA-binding transcription factor activity, RNA polymerase II-specific;GO:0000987//cis-regulatory region sequence-specific DNA binding;GO:0001228//DNA-binding transcription activator activity, RNA polymerase II-spe…	GO:0000122//negative regulation of transcription by RNA polymerase II;GO:0001822//kidney development;GO:0003091//renal water homeostasis;GO:0006006//glucose metabolic process;GO:0006355//regulation of transcription, DNA-templated;GO:0006357//regulation of transcription by RNA polymerase II;GO:0007423//sensory organ development;GO:0008284//positive regulation of cell population proliferation;GO:00…	AP-2
ENSG00000008197	0	0	0	0	0.001	0.001	0	1	1	TFAP2D	transcription factor AP-2 delta [Source:HGNC Symbol;Acc:HGNC:15581]	-	-	-	-	GO:0000785//chromatin;GO:0005634//nucleus;GO:0005667//transcription regulator complex	GO:0000977//RNA polymerase II transcription regulatory region sequence-specific DNA binding;GO:0000981//DNA-binding transcription factor activity, RNA polymerase II-specific;GO:0003677//DNA binding;GO:0003700//DNA-binding transcription factor activity;GO:0005515//protein binding	GO:0006355//regulation of transcription, DNA-templated;GO:0006357//regulation of transcription by RNA polymerase II;GO:0042127//regulation of cell population proliferation;GO:0043524//negative regulation of neuron apoptotic process;GO:0045893//positive regulation of transcription, DNA-templated;GO:0045944//positive regulation of transcription by RNA polymerase II;GO:0048856//anatomical structure …	AP-2
ENSG00000008226	5.06	13.15	0.03	0.1	0.03	0.1	1.73697	0.0636923	0.153377	DLEC1	DLEC1 cilia and flagella associated protein [Source:HGNC Symbol;Acc:HGNC:2899]	-	-	-	-	GO:0005737//cytoplasm;GO:0005829//cytosol	GO:0003674//molecular_function;GO:0005515//protein binding;GO:0043014//alpha-tubulin binding;GO:0048487//beta-tubulin binding	GO:0002357//defense response to tumor cell;GO:0007283//spermatogenesis;GO:0008285//negative regulation of cell population proliferation;GO:0030154//cell differentiation	--
ENSG00000008256	692	627	7.37	7.42	7.37	7.42	0.00975457	0.914983	1	CYTH3	cytohesin 3 [Source:HGNC Symbol;Acc:HGNC:9504]	Human Diseases;Human Diseases;Human Diseases;Cellular Processes;Environmental Information Processing	Infectious disease: bacterial;Infectious disease: bacterial;Infectious disease: bacterial;Transport and catabolism;Signal transduction	ko05130//Pathogenic Escherichia coli infection;ko05131//Shigellosis;ko05132//Salmonella infection;ko04144//Endocytosis;ko04072//Phospholipase D signaling pathway	K18441;K18441;K18441;K18441;K18441	GO:0000139//Golgi membrane;GO:0001726//ruffle;GO:0005654//nucleoplasm;GO:0005737//cytoplasm;GO:0005829//cytosol;GO:0005886//plasma membrane;GO:0005912//adherens junction;GO:0005923//bicellular tight junction;GO:0016020//membrane;GO:0030054//cell junction;GO:0031234//extrinsic component of cytoplasmic side of plasma membrane	GO:0005085//guanyl-nucleotide exchange factor activity;GO:0005515//protein binding;GO:0005547//phosphatidylinositol-3,4,5-trisphosphate binding;GO:0008289//lipid binding	GO:0032012//regulation of ARF protein signal transduction;GO:0045785//positive regulation of cell adhesion;GO:0048193//Golgi vesicle transport;GO:0050790//regulation of catalytic activity;GO:0090162//establishment of epithelial cell polarity	--
ENSG00000008277	526	431	4.73	4.3	4.73	4.3	-0.137504	0.173758	0.342663	ADAM22	ADAM metallopeptidase domain 22 [Source:HGNC Symbol;Acc:HGNC:201]	-	-	-	-	GO:0005886//plasma membrane;GO:0016020//membrane;GO:0016021//integral component of membrane;GO:0030424//axon;GO:0042995//cell projection;GO:0098978//glutamatergic synapse;GO:0099061//integral component of postsynaptic density membrane	GO:0004222//metalloendopeptidase activity;GO:0005178//integrin binding;GO:0005515//protein binding;GO:0008237//metallopeptidase activity	GO:0006508//proteolysis;GO:0007155//cell adhesion;GO:0007162//negative regulation of cell adhesion;GO:0007417//central nervous system development;GO:0008344//adult locomotory behavior;GO:0014037//Schwann cell differentiation;GO:0022011//myelination in peripheral nervous system;GO:0042063//gliogenesis;GO:0099645//neurotransmitter receptor localization to postsynaptic specialization membrane	--
ENSG00000008282	1668	1576	38.71	40.96	38.71	40.96	0.0815094	0.194482	0.372841	SYPL1	synaptophysin like 1 [Source:HGNC Symbol;Acc:HGNC:11507]	-	-	-	-	GO:0005887//integral component of plasma membrane;GO:0008021//synaptic vesicle;GO:0016020//membrane;GO:0016021//integral component of membrane;GO:0030141//secretory granule;GO:0030285//integral component of synaptic vesicle membrane;GO:0030659//cytoplasmic vesicle membrane;GO:0030672//synaptic vesicle membrane;GO:0031410//cytoplasmic vesicle;GO:0042470//melanosome;GO:0070062//extracellular exosome	GO:0005515//protein binding	GO:0007268//chemical synaptic transmission	--
ENSG00000008283	165	146	2.67	2.65	2.67	2.65	-0.0108474	0.955067	1	CYB561	cytochrome b561 [Source:HGNC Symbol;Acc:HGNC:2571]	-	-	-	-	GO:0005765//lysosomal membrane;GO:0016020//membrane;GO:0016021//integral component of membrane;GO:0031410//cytoplasmic vesicle;GO:0042584//chromaffin granule membrane;GO:0110165//cellular anatomical entity	GO:0005515//protein binding;GO:0016491//oxidoreductase activity;GO:0046872//metal ion binding;GO:0140575//transmembrane monodehydroascorbate reductase activity	GO:0006879//cellular iron ion homeostasis;GO:0022900//electron transport chain;GO:0140576//ascorbate homeostasis	--
ENSG00000008294	2605	2340	21.7	21.9	21.7	21.9	0.0132358	0.990722	1	SPAG9	sperm associated antigen 9 [Source:HGNC Symbol;Acc:HGNC:14524]	-	-	-	-	GO:0001669//acrosomal vesicle;GO:0005737//cytoplasm;GO:0005764//lysosome;GO:0005765//lysosomal membrane;GO:0005829//cytosol;GO:0016020//membrane;GO:0016021//integral component of membrane;GO:0031410//cytoplasmic vesicle;GO:0034451//centriolar satellite;GO:0048471//perinuclear region of cytoplasm;GO:0070062//extracellular exosome	GO:0005078//MAP-kinase scaffold activity;GO:0005515//protein binding;GO:0008432//JUN kinase binding;GO:0019894//kinesin binding;GO:0030159//signaling receptor complex adaptor activity;GO:0042802//identical protein binding	GO:0001933//negative regulation of protein phosphorylation;GO:0016192//vesicle-mediated transport;GO:0030335//positive regulation of cell migration;GO:0032418//lysosome localization;GO:0042147//retrograde transport, endosome to Golgi;GO:0043410//positive regulation of MAPK cascade;GO:0045665//negative regulation of neuron differentiation;GO:0045666//positive regulation of neuron differentiation;G…	--
ENSG00000008300	62	79	0.25	0.35	0.25	0.35	0.485427	0.0436123	0.11242	CELSR3	cadherin EGF LAG seven-pass G-type receptor 3 [Source:HGNC Symbol;Acc:HGNC:3230]	-	-	-	-	GO:0005886//plasma membrane;GO:0016020//membrane;GO:0016021//integral component of membrane	GO:0004888//transmembrane signaling receptor activity;GO:0004930//G protein-coupled receptor activity;GO:0005509//calcium ion binding;GO:0005515//protein binding	GO:0007155//cell adhesion;GO:0007156//homophilic cell adhesion via plasma membrane adhesion molecules;GO:0007165//signal transduction;GO:0007166//cell surface receptor signaling pathway;GO:0007186//G protein-coupled receptor signaling pathway;GO:0060071//Wnt signaling pathway, planar cell polarity pathway;GO:0098609//cell-cell adhesion	--
ENSG00000008311	860	735	8.58	7.83	8.58	7.83	-0.131965	0.34685	0.568967	AASS	aminoadipate-semialdehyde synthase [Source:HGNC Symbol;Acc:HGNC:17366]	Metabolism;Metabolism	Global and overview maps;Amino acid metabolism	ko01100//Metabolic pathways;ko00310//Lysine degradation	K14157;K14157	GO:0005634//nucleus;GO:0005737//cytoplasm;GO:0005739//mitochondrion;GO:0005759//mitochondrial matrix;GO:0005829//cytosol;GO:0043231//intracellular membrane-bounded organelle	GO:0003714//transcription corepressor activity;GO:0003824//catalytic activity;GO:0004753//saccharopine dehydrogenase activity;GO:0004754//saccharopine dehydrogenase (NAD+, L-lysine-forming) activity;GO:0016491//oxidoreductase activity;GO:0042393//histone binding;GO:0047130//saccharopine dehydrogenase (NADP+, L-lysine-forming) activity;GO:0047131//saccharopine dehydrogenase (NAD+, L-glutamate-form…	GO:0000122//negative regulation of transcription by RNA polymerase II;GO:0006554//lysine catabolic process;GO:0008152//metabolic process;GO:0019477//L-lysine catabolic process;GO:0019878//lysine biosynthetic process via aminoadipic acid;GO:0031061//negative regulation of histone methylation;GO:0033512//L-lysine catabolic process to acetyl-CoA via saccharopine	--
ENSG00000008323	255	315	4.71	5.73	4.71	5.73	0.282808	0.000236652	0.00113942	PLEKHG6	pleckstrin homology and RhoGEF domain containing G6 [Source:HGNC Symbol;Acc:HGNC:25562]	-	-	-	-	GO:0000922//spindle pole;GO:0005737//cytoplasm;GO:0005813//centrosome;GO:0005819//spindle;GO:0005829//cytosol;GO:0005856//cytoskeleton;GO:0005902//microvillus;GO:0030054//cell junction;GO:0032154//cleavage furrow;GO:0042995//cell projection	GO:0005085//guanyl-nucleotide exchange factor activity;GO:0005096//GTPase activator activity;GO:0005515//protein binding	GO:0050790//regulation of catalytic activity;GO:0051056//regulation of small GTPase mediated signal transduction	--
ENSG00000008324	154	109	6.99	5.53	6.99	5.53	-0.338013	0.0648324	0.155439	SS18L2	SS18 like 2 [Source:HGNC Symbol;Acc:HGNC:15593]	-	-	-	-	GO:0005634//nucleus	GO:0003713//transcription coactivator activity;GO:0005515//protein binding	GO:0045893//positive regulation of transcription, DNA-templated;GO:0045944//positive regulation of transcription by RNA polymerase II;GO:0050775//positive regulation of dendrite morphogenesis	--
ENSG00000008382	145	130	5.23	4.33	5.23	4.33	-0.272444	1	1	MPND	MPN domain containing [Source:HGNC Symbol;Acc:HGNC:25934]	-	-	-	-	-	GO:0003713//transcription coactivator activity;GO:0004843//thiol-dependent deubiquitinase;GO:0005515//protein binding;GO:0008233//peptidase activity;GO:0008237//metallopeptidase activity;GO:0016787//hydrolase activity;GO:0042393//histone binding;GO:0046872//metal ion binding;GO:0070122//isopeptidase activity;GO:0140492//metal-dependent deubiquitinase activity	GO:0006338//chromatin remodeling;GO:0006508//proteolysis;GO:0045944//positive regulation of transcription by RNA polymerase II	--
ENSG00000008394	3956	3364	214.79	199	214.79	199	-0.110158	0.0433218	0.111906	MGST1	microsomal glutathione S-transferase 1 [Source:HGNC Symbol;Acc:HGNC:7061]	Metabolism;Human Diseases;Human Diseases;Human Diseases;Human Diseases;Human Diseases;Metabolism;Metabolism;Human Diseases;Human Diseases;Metabolism;Metabolism	Global and overview maps;Cancer: overview;Cancer: overview;Cancer: overview;Cancer: specific types;Cardiovascular disease;Xenobiotics biodegradation and metabolism;Xenobiotics biodegradation and metabolism;Drug resistance: antineoplastic;Cancer: overview;Xenobiotics biodegradation and metabolism;Metabolism of other amino acids	ko01100//Metabolic pathways;ko05200//Pathways in cancer;ko05208//Chemical carcinogenesis - reactive oxygen species;ko05207//Chemical carcinogenesis - receptor activation;ko05225//Hepatocellular carcinoma;ko05418//Fluid shear stress and atherosclerosis;ko00983//Drug metabolism - other enzymes;ko00980//Metabolism of xenobiotics by cytochrome P450;ko01524//Platinum drug resistance;ko05204//Chemical …	K00799;K00799;K00799;K00799;K00799;K00799;K00799;K00799;K00799;K00799;K00799;K00799	GO:0005739//mitochondrion;GO:0005741//mitochondrial outer membrane;GO:0005778//peroxisomal membrane;GO:0005783//endoplasmic reticulum;GO:0005789//endoplasmic reticulum membrane;GO:0005886//plasma membrane;GO:0016020//membrane;GO:0016021//integral component of membrane;GO:0035577//azurophil granule membrane;GO:0043231//intracellular membrane-bounded organelle	GO:0004364//glutathione transferase activity;GO:0004602//glutathione peroxidase activity;GO:0005515//protein binding;GO:0016740//transferase activity	GO:0034635//glutathione transport;GO:0071449//cellular response to lipid hydroperoxide;GO:0098869//cellular oxidant detoxification	--
ENSG00000008405	567	394	10.19	7	10.19	7	-0.541727	0.000129124	0.000654478	CRY1	cryptochrome circadian regulator 1 [Source:HGNC Symbol;Acc:HGNC:2384]	Organismal Systems	Environmental adaptation	ko04710//Circadian rhythm	K02295	GO:0005634//nucleus;GO:0005737//cytoplasm;GO:0005739//mitochondrion	GO:0000166//nucleotide binding;GO:0003677//DNA binding;GO:0003690//double-stranded DNA binding;GO:0005515//protein binding;GO:0009881//photoreceptor activity;GO:0009882//blue light photoreceptor activity;GO:0016829//lyase activity;GO:0016922//nuclear receptor binding;GO:0019900//kinase binding;GO:0019901//protein kinase binding;GO:0019902//phosphatase binding;GO:0042826//histone deacetylase bindi…	GO:0000122//negative regulation of transcription by RNA polymerase II;GO:0006094//gluconeogenesis;GO:0006975//DNA damage induced protein phosphorylation;GO:0007623//circadian rhythm;GO:0009416//response to light stimulus;GO:0009785//blue light signaling pathway;GO:0014823//response to activity;GO:0018298//protein-chromophore linkage;GO:0019915//lipid storage;GO:0031397//negative regulation of pro…	--
ENSG00000008438	0	0	0	0	0.001	0.001	0	1	1	PGLYRP1	peptidoglycan recognition protein 1 [Source:HGNC Symbol;Acc:HGNC:8904]	-	-	-	-	GO:0005576//extracellular region;GO:0035580//specific granule lumen;GO:0070062//extracellular exosome;GO:0097013//phagocytic vesicle lumen;GO:1904724//tertiary granule lumen	GO:0008270//zinc ion binding;GO:0008745//N-acetylmuramoyl-L-alanine amidase activity;GO:0016019//peptidoglycan immune receptor activity;GO:0042834//peptidoglycan binding	GO:0002376//immune system process;GO:0009253//peptidoglycan catabolic process;GO:0009617//response to bacterium;GO:0016045//detection of bacterium;GO:0031640//killing of cells of other organism;GO:0032689//negative regulation of interferon-gamma production;GO:0032827//negative regulation of natural killer cell differentiation involved in immune response;GO:0042742//defense response to bacterium;G…	--
ENSG00000008441	472	570	6.83	9.08	6.83	9.08	0.410807	4.39094e-06	2.88084e-05	NFIX	nuclear factor I X [Source:HGNC Symbol;Acc:HGNC:7788]	-	-	-	-	GO:0000785//chromatin;GO:0005634//nucleus;GO:0005654//nucleoplasm	GO:0000978//RNA polymerase II cis-regulatory region sequence-specific DNA binding;GO:0000981//DNA-binding transcription factor activity, RNA polymerase II-specific;GO:0003677//DNA binding;GO:0003700//DNA-binding transcription factor activity;GO:0005515//protein binding;GO:1990837//sequence-specific double-stranded DNA binding	GO:0000122//negative regulation of transcription by RNA polymerase II;GO:0006260//DNA replication;GO:0006355//regulation of transcription, DNA-templated;GO:0006357//regulation of transcription by RNA polymerase II;GO:0006366//transcription by RNA polymerase II;GO:0045893//positive regulation of transcription, DNA-templated;GO:0045944//positive regulation of transcription by RNA polymerase II	CTF/NFI
ENSG00000008513	880	444	6.87	4.78	6.87	4.78	-0.523299	8.35713e-23	2.14039e-21	ST3GAL1	ST3 beta-galactoside alpha-2,3-sialyltransferase 1 [Source:HGNC Symbol;Acc:HGNC:10862]	Metabolism;Metabolism;Metabolism;Metabolism;Metabolism	Global and overview maps;Glycan biosynthesis and metabolism;Glycan biosynthesis and metabolism;Glycan biosynthesis and metabolism;Glycan biosynthesis and metabolism	ko01100//Metabolic pathways;ko00512//Mucin type O-glycan biosynthesis;ko00604//Glycosphingolipid biosynthesis - ganglio series;ko00603//Glycosphingolipid biosynthesis - globo and isoglobo series;ko00533//Glycosaminoglycan biosynthesis - keratan sulfate	K00780;K00780;K00780;K00780;K00780	GO:0000139//Golgi membrane;GO:0005576//extracellular region;GO:0005794//Golgi apparatus;GO:0016020//membrane;GO:0016021//integral component of membrane;GO:0032580//Golgi cisterna membrane;GO:0032588//trans-Golgi network membrane;GO:0070062//extracellular exosome;GO:1990675//Golgi medial cisterna membrane;GO:1990676//Golgi trans cisterna membrane	GO:0003836//beta-galactoside (CMP) alpha-2,3-sialyltransferase activity;GO:0008373//sialyltransferase activity;GO:0016740//transferase activity;GO:0016757//glycosyltransferase activity;GO:0047288//monosialoganglioside sialyltransferase activity	GO:0002319//memory B cell differentiation;GO:0006054//N-acetylneuraminate metabolic process;GO:0006464//cellular protein modification process;GO:0006468//protein phosphorylation;GO:0006486//protein glycosylation;GO:0006487//protein N-linked glycosylation;GO:0006629//lipid metabolic process;GO:0010706//ganglioside biosynthetic process via lactosylceramide;GO:0016266//O-glycan processing;GO:0018146…	--
ENSG00000008516	2	1	0.03	0.01	0.03	0.01	-1.58496	1	1	MMP25	matrix metallopeptidase 25 [Source:HGNC Symbol;Acc:HGNC:14246]	Organismal Systems	Endocrine system	ko04928//Parathyroid hormone synthesis, secretion and action	K08003	GO:0005576//extracellular region;GO:0005886//plasma membrane;GO:0016020//membrane;GO:0031012//extracellular matrix;GO:0031225//anchored component of membrane;GO:0035579//specific granule membrane	GO:0004222//metalloendopeptidase activity;GO:0005515//protein binding;GO:0008233//peptidase activity;GO:0008237//metallopeptidase activity;GO:0008270//zinc ion binding;GO:0016787//hydrolase activity;GO:0046872//metal ion binding	GO:0006508//proteolysis;GO:0006954//inflammatory response;GO:0030198//extracellular matrix organization;GO:0030574//collagen catabolic process;GO:0060022//hard palate development	--
ENSG00000008517	2932	2330	164.29	139.2	164.29	139.2	-0.239085	7.7209e-05	0.00040847	IL32	interleukin 32 [Source:HGNC Symbol;Acc:HGNC:16830]	Environmental Information Processing	Signaling molecules and interaction	ko04060//Cytokine-cytokine receptor interaction	K22632	GO:0005576//extracellular region;GO:0005615//extracellular space;GO:0005829//cytosol;GO:0016020//membrane	GO:0005125//cytokine activity;GO:0005515//protein binding	GO:0006952//defense response;GO:0006955//immune response;GO:0007155//cell adhesion;GO:0007165//signal transduction;GO:0010628//positive regulation of gene expression;GO:0034346//positive regulation of type III interferon production;GO:1903901//negative regulation of viral life cycle;GO:1905636//positive regulation of RNA polymerase II regulatory region sequence-specific DNA binding	--
ENSG00000008710	2193	1995	22.55	22	22.55	22	-0.0356239	0.737586	0.938061	PKD1	polycystin 1, transient receptor potential channel interacting [Source:HGNC Symbol;Acc:HGNC:9008]	-	-	-	-	GO:0000139//Golgi membrane;GO:0002133//polycystin complex;GO:0005634//nucleus;GO:0005737//cytoplasm;GO:0005783//endoplasmic reticulum;GO:0005794//Golgi apparatus;GO:0005886//plasma membrane;GO:0005887//integral component of plasma membrane;GO:0005929//cilium;GO:0009986//cell surface;GO:0016020//membrane;GO:0016021//integral component of membrane;GO:0016323//basolateral plasma membrane;GO:0016328/…	GO:0005261//cation channel activity;GO:0005262//calcium channel activity;GO:0005515//protein binding;GO:0019901//protein kinase binding;GO:0019904//protein domain specific binding;GO:0030246//carbohydrate binding;GO:0042813//Wnt-activated receptor activity;GO:0044325//transmembrane transporter binding	GO:0001502//cartilage condensation;GO:0001568//blood vessel development;GO:0001701//in utero embryonic development;GO:0001822//kidney development;GO:0001889//liver development;GO:0001892//embryonic placenta development;GO:0006611//protein export from nucleus;GO:0006807//nitrogen compound metabolic process;GO:0006816//calcium ion transport;GO:0007156//homophilic cell adhesion via plasma membrane a…	--
ENSG00000008735	2	0	0.02	0	0.02	0.001	-4.32193	0.500025	0.722027	MAPK8IP2	mitogen-activated protein kinase 8 interacting protein 2 [Source:HGNC Symbol;Acc:HGNC:6883]	Environmental Information Processing	Signal transduction	ko04010//MAPK signaling pathway	K04435	GO:0005737//cytoplasm;GO:0014069//postsynaptic density;GO:0032991//protein-containing complex;GO:0043025//neuronal cell body	GO:0001540//amyloid-beta binding;GO:0005078//MAP-kinase scaffold activity;GO:0005198//structural molecule activity;GO:0005515//protein binding;GO:0019894//kinesin binding;GO:0019901//protein kinase binding;GO:0044877//protein-containing complex binding	GO:0001662//behavioral fear response;GO:0007172//signal complex assembly;GO:0007254//JNK cascade;GO:0007617//mating behavior;GO:0010469//regulation of signaling receptor activity;GO:0032874//positive regulation of stress-activated MAPK cascade;GO:0035176//social behavior;GO:0046328//regulation of JNK cascade;GO:0046958//nonassociative learning;GO:0048813//dendrite morphogenesis;GO:0051966//regula…	--
ENSG00000008838	1436	1511	27.57	30.11	27.57	30.11	0.127143	7.08184e-05	0.000376911	MED24	mediator complex subunit 24 [Source:HGNC Symbol;Acc:HGNC:22963]	Organismal Systems	Endocrine system	ko04919//Thyroid hormone signaling pathway	K15167	GO:0000151//ubiquitin ligase complex;GO:0005634//nucleus;GO:0005654//nucleoplasm;GO:0016592//mediator complex;GO:0070847//core mediator complex	GO:0003712//transcription coregulator activity;GO:0003713//transcription coactivator activity;GO:0004402//histone acetyltransferase activity;GO:0005515//protein binding;GO:0030374//nuclear receptor coactivator activity;GO:0042809//vitamin D receptor binding;GO:0044877//protein-containing complex binding;GO:0046966//thyroid hormone receptor binding;GO:0061630//ubiquitin protein ligase activity	GO:0016567//protein ubiquitination;GO:0016573//histone acetylation;GO:0032968//positive regulation of transcription elongation from RNA polymerase II promoter;GO:0045893//positive regulation of transcription, DNA-templated;GO:0051123//RNA polymerase II preinitiation complex assembly;GO:0060261//positive regulation of transcription initiation from RNA polymerase II promoter	--
ENSG00000008853	373.3	481.24	4.3	6.07	4.3	6.07	0.49736	3.43361e-07	2.64798e-06	RHOBTB2	Rho related BTB domain containing 2 [Source:HGNC Symbol;Acc:HGNC:18756]	Genetic Information Processing	Folding, sorting and degradation	ko04120//Ubiquitin mediated proteolysis	K07868	GO:0005856//cytoskeleton;GO:0005886//plasma membrane;GO:0005938//cell cortex;GO:0010008//endosome membrane;GO:0031410//cytoplasmic vesicle;GO:0042995//cell projection	GO:0000166//nucleotide binding;GO:0003924//GTPase activity;GO:0005515//protein binding;GO:0005525//GTP binding;GO:0019901//protein kinase binding	GO:0007015//actin filament organization;GO:0007163//establishment or maintenance of cell polarity;GO:0007264//small GTPase mediated signal transduction;GO:0008360//regulation of cell shape;GO:0030865//cortical cytoskeleton organization;GO:0032956//regulation of actin cytoskeleton organization;GO:0043652//engulfment of apoptotic cell	--
ENSG00000008869	913	941	6.28	7.2	6.28	7.2	0.197232	0.00511644	0.0179149	HEATR5B	HEAT repeat containing 5B [Source:HGNC Symbol;Acc:HGNC:29273]	-	-	-	-	GO:0005737//cytoplasm;GO:0005829//cytosol;GO:0016020//membrane;GO:0016607//nuclear speck;GO:0030136//clathrin-coated vesicle;GO:0030139//endocytic vesicle;GO:0031410//cytoplasmic vesicle;GO:0043231//intracellular membrane-bounded organelle;GO:0048471//perinuclear region of cytoplasm	GO:0005515//protein binding	GO:0006897//endocytosis;GO:0008104//protein localization;GO:0015031//protein transport;GO:0042147//retrograde transport, endosome to Golgi	--
ENSG00000008952	3280	2592	55.76	47.15	55.76	47.15	-0.241973	1.59405e-05	9.55832e-05	SEC62	SEC62 homolog, preprotein translocation factor [Source:HGNC Symbol;Acc:HGNC:11846]	Genetic Information Processing;Genetic Information Processing	Folding, sorting and degradation;Folding, sorting and degradation	ko04141//Protein processing in endoplasmic reticulum;ko03060//Protein export	K12275;K12275	GO:0005783//endoplasmic reticulum;GO:0005789//endoplasmic reticulum membrane;GO:0005791//rough endoplasmic reticulum;GO:0016020//membrane;GO:0016021//integral component of membrane;GO:0030176//integral component of endoplasmic reticulum membrane	GO:0038023//signaling receptor activity	GO:0006613//cotranslational protein targeting to membrane;GO:0006620//posttranslational protein targeting to endoplasmic reticulum membrane;GO:0015031//protein transport;GO:0031204//posttranslational protein targeting to membrane, translocation	--
ENSG00000008988	3676	3271	334.14	330.54	334.14	330.54	-0.0156278	0.721696	0.925972	RPS20	ribosomal protein S20 [Source:HGNC Symbol;Acc:HGNC:10405]	Human Diseases;Genetic Information Processing	Infectious disease: viral;Translation	ko05171//Coronavirus disease - COVID-19;ko03010//Ribosome	K02969;K02969	GO:0005654//nucleoplasm;GO:0005737//cytoplasm;GO:0005829//cytosol;GO:0005840//ribosome;GO:0015935//small ribosomal subunit;GO:0016020//membrane;GO:0022626//cytosolic ribosome;GO:0022627//cytosolic small ribosomal subunit;GO:0070062//extracellular exosome	GO:0003723//RNA binding;GO:0003735//structural constituent of ribosome;GO:0005515//protein binding;GO:0097371//MDM2/MDM4 family protein binding;GO:1990948//ubiquitin ligase inhibitor activity	GO:0002181//cytoplasmic translation;GO:0006412//translation;GO:1901798//positive regulation of signal transduction by p53 class mediator;GO:1904667//negative regulation of ubiquitin protein ligase activity	--
ENSG00000009307	11123	10159	149.64	151.39	149.64	151.39	0.016774	0.424082	0.660213	CSDE1	cold shock domain containing E1 [Source:HGNC Symbol;Acc:HGNC:29905]	-	-	-	-	GO:0000932//P-body;GO:0005737//cytoplasm;GO:0005794//Golgi apparatus;GO:0005829//cytosol;GO:0005886//plasma membrane;GO:0010494//cytoplasmic stress granule;GO:0070937//CRD-mediated mRNA stability complex;GO:0106002//mCRD-mediated mRNA stability complex	GO:0003676//nucleic acid binding;GO:0003723//RNA binding;GO:0005515//protein binding;GO:0035613//RNA stem-loop binding	GO:0006446//regulation of translational initiation;GO:0008584//male gonad development;GO:0034063//stress granule assembly;GO:0070934//CRD-mediated mRNA stabilization;GO:0070966//nuclear-transcribed mRNA catabolic process, no-go decay;GO:0075522//IRES-dependent viral translational initiation;GO:1900152//negative regulation of nuclear-transcribed mRNA catabolic process, deadenylation-dependent deca…	CSD
ENSG00000009335	2625	1666	24.15	17.11	24.15	17.11	-0.497183	1.36836e-24	3.75146e-23	UBE3C	ubiquitin protein ligase E3C [Source:HGNC Symbol;Acc:HGNC:16803]	Genetic Information Processing	Folding, sorting and degradation	ko04120//Ubiquitin mediated proteolysis	K10589	GO:0000502//proteasome complex;GO:0005634//nucleus	GO:0004842//ubiquitin-protein transferase activity;GO:0005515//protein binding;GO:0016740//transferase activity;GO:0061630//ubiquitin protein ligase activity	GO:0000209//protein polyubiquitination;GO:0006511//ubiquitin-dependent protein catabolic process;GO:0016567//protein ubiquitination;GO:0035519//protein K29-linked ubiquitination;GO:0070936//protein K48-linked ubiquitination	--
ENSG00000009413	2794	2173	13.22	10.73	13.22	10.73	-0.301072	5.69578e-06	3.67348e-05	REV3L	REV3 like, DNA directed polymerase zeta catalytic subunit [Source:HGNC Symbol;Acc:HGNC:9968]	Human Diseases;Genetic Information Processing	Drug resistance: antineoplastic;Replication and repair	ko01524//Platinum drug resistance;ko03460//Fanconi anemia pathway	K02350;K02350	GO:0005634//nucleus;GO:0005654//nucleoplasm;GO:0005730//nucleolus;GO:0016035//zeta DNA polymerase complex	GO:0000166//nucleotide binding;GO:0003676//nucleic acid binding;GO:0003677//DNA binding;GO:0003887//DNA-directed DNA polymerase activity;GO:0005515//protein binding;GO:0016740//transferase activity;GO:0016779//nucleotidyltransferase activity;GO:0046872//metal ion binding;GO:0051536//iron-sulfur cluster binding;GO:0051539//4 iron, 4 sulfur cluster binding	GO:0000724//double-strand break repair via homologous recombination;GO:0006260//DNA replication;GO:0006261//DNA-dependent DNA replication;GO:0006281//DNA repair;GO:0006974//cellular response to DNA damage stimulus;GO:0019985//translesion synthesis;GO:0042276//error-prone translesion synthesis	--
ENSG00000009694	183	239	0.68	0.99	0.68	0.99	0.541894	0.000207116	0.00100847	TENM1	teneurin transmembrane protein 1 [Source:HGNC Symbol;Acc:HGNC:8117]	-	-	-	-	GO:0005576//extracellular region;GO:0005634//nucleus;GO:0005737//cytoplasm;GO:0005783//endoplasmic reticulum;GO:0005794//Golgi apparatus;GO:0005856//cytoskeleton;GO:0005886//plasma membrane;GO:0005887//integral component of plasma membrane;GO:0016020//membrane;GO:0016021//integral component of membrane;GO:0016363//nuclear matrix;GO:0016607//nuclear speck;GO:0043005//neuron projection;GO:0048471//…	GO:0008201//heparin binding;GO:0042802//identical protein binding;GO:0042803//protein homodimerization activity;GO:0046982//protein heterodimerization activity;GO:0050839//cell adhesion molecule binding	GO:0006359//regulation of transcription by RNA polymerase III;GO:0006955//immune response;GO:0007157//heterophilic cell-cell adhesion via plasma membrane cell adhesion molecules;GO:0007165//signal transduction;GO:0007218//neuropeptide signaling pathway;GO:0007399//nervous system development;GO:0008285//negative regulation of cell population proliferation;GO:0030838//positive regulation of actin f…	--
ENSG00000009709	1	0	0.01	0	0.01	0.001	-3.32193	1	1	PAX7	paired box 7 [Source:HGNC Symbol;Acc:HGNC:8621]	Human Diseases	Cancer: overview	ko05202//Transcriptional misregulation in cancer	K09381	GO:0000785//chromatin;GO:0005634//nucleus	GO:0000978//RNA polymerase II cis-regulatory region sequence-specific DNA binding;GO:0000981//DNA-binding transcription factor activity, RNA polymerase II-specific;GO:0003677//DNA binding;GO:0003700//DNA-binding transcription factor activity;GO:0005515//protein binding;GO:1990837//sequence-specific double-stranded DNA binding	GO:0006355//regulation of transcription, DNA-templated;GO:0006357//regulation of transcription by RNA polymerase II;GO:0007517//muscle organ development;GO:0009653//anatomical structure morphogenesis;GO:0043066//negative regulation of apoptotic process;GO:0048856//anatomical structure development	PAX
ENSG00000009724	70	110	2.87	6.49	2.87	6.49	1.17717	0.000354777	0.00164894	MASP2	MBL associated serine protease 2 [Source:HGNC Symbol;Acc:HGNC:6902]	Human Diseases;Human Diseases;Organismal Systems	Infectious disease: viral;Infectious disease: bacterial;Immune system	ko05171//Coronavirus disease - COVID-19;ko05150//Staphylococcus aureus infection;ko04610//Complement and coagulation cascades	K03993;K03993;K03993	GO:0005576//extracellular region;GO:0005615//extracellular space;GO:0070062//extracellular exosome	GO:0001855//complement component C4b binding;GO:0004252//serine-type endopeptidase activity;GO:0005509//calcium ion binding;GO:0005515//protein binding;GO:0008233//peptidase activity;GO:0008236//serine-type peptidase activity;GO:0016787//hydrolase activity;GO:0042802//identical protein binding;GO:0046872//metal ion binding;GO:0048306//calcium-dependent protein binding	GO:0001867//complement activation, lectin pathway;GO:0002376//immune system process;GO:0006508//proteolysis;GO:0006958//complement activation, classical pathway;GO:0045087//innate immune response	--
ENSG00000009765	39	549	0.59	10.62	0.59	10.62	4.16993	1.11857e-125	1.36243e-123	IYD	iodotyrosine deiodinase [Source:HGNC Symbol;Acc:HGNC:21071]	Organismal Systems	Endocrine system	ko04918//Thyroid hormone synthesis	K17231	GO:0005654//nucleoplasm;GO:0005886//plasma membrane;GO:0005887//integral component of plasma membrane;GO:0016020//membrane;GO:0016021//integral component of membrane;GO:0030659//cytoplasmic vesicle membrane;GO:0031410//cytoplasmic vesicle	GO:0005515//protein binding;GO:0010181//FMN binding;GO:0016491//oxidoreductase activity;GO:0140616//iodotyrosine deiodinase activity	GO:0006570//tyrosine metabolic process;GO:0042403//thyroid hormone metabolic process	--
ENSG00000009780	147	124	3.2	3.44	3.2	3.44	0.104337	0.67226	0.882265	FAM76A	family with sequence similarity 76 member A [Source:HGNC Symbol;Acc:HGNC:28530]	-	-	-	-	GO:0005654//nucleoplasm	-	-	--
ENSG00000009790	2	3	0.12	0.1	0.12	0.1	-0.263034	1	1	TRAF3IP3	TRAF3 interacting protein 3 [Source:HGNC Symbol;Acc:HGNC:30766]	-	-	-	-	GO:0000139//Golgi membrane;GO:0005739//mitochondrion;GO:0005741//mitochondrial outer membrane;GO:0005764//lysosome;GO:0005765//lysosomal membrane;GO:0005794//Golgi apparatus;GO:0005886//plasma membrane;GO:0016020//membrane;GO:0016021//integral component of membrane	GO:0005515//protein binding	-	--
ENSG00000009830	639	623	11.44	11.32	11.44	11.32	-0.0152131	0.172025	0.339623	POMT2	protein O-mannosyltransferase 2 [Source:HGNC Symbol;Acc:HGNC:19743]	Metabolism;Metabolism;Metabolism	Global and overview maps;Glycan biosynthesis and metabolism;Glycan biosynthesis and metabolism	ko01100//Metabolic pathways;ko00514//Other types of O-glycan biosynthesis;ko00515//Mannose type O-glycan biosynthesis	K00728;K00728;K00728	GO:0005654//nucleoplasm;GO:0005730//nucleolus;GO:0005783//endoplasmic reticulum;GO:0005789//endoplasmic reticulum membrane;GO:0005829//cytosol;GO:0016020//membrane;GO:0016021//integral component of membrane	GO:0000030//mannosyltransferase activity;GO:0004169//dolichyl-phosphate-mannose-protein mannosyltransferase activity;GO:0016740//transferase activity;GO:0016757//glycosyltransferase activity;GO:0046872//metal ion binding	GO:0006486//protein glycosylation;GO:0006493//protein O-linked glycosylation;GO:0035269//protein O-linked mannosylation;GO:0097502//mannosylation;GO:1904100//positive regulation of protein O-linked glycosylation	--
ENSG00000009844	2506	2359	64.94	68.42	64.94	68.42	0.0753107	0.153709	0.310452	VTA1	vesicle trafficking 1 [Source:HGNC Symbol;Acc:HGNC:20954]	Cellular Processes	Transport and catabolism	ko04144//Endocytosis	K12199	GO:0005654//nucleoplasm;GO:0005737//cytoplasm;GO:0005768//endosome;GO:0005771//multivesicular body;GO:0005829//cytosol;GO:0010008//endosome membrane;GO:0016020//membrane;GO:0043231//intracellular membrane-bounded organelle;GO:0070062//extracellular exosome	GO:0005515//protein binding;GO:0008022//protein C-terminus binding	GO:0015031//protein transport;GO:0016236//macroautophagy;GO:0032511//late endosome to vacuole transport via multivesicular body sorting pathway;GO:0036258//multivesicular body assembly;GO:0046755//viral budding;GO:0071985//multivesicular body sorting pathway;GO:1904903//ESCRT III complex disassembly	--
ENSG00000009950	411	739	7.29	14.85	7.29	14.85	1.02647	4.38099e-29	1.38972e-27	MLXIPL	MLX interacting protein like [Source:HGNC Symbol;Acc:HGNC:12744]	Human Diseases;Human Diseases	Endocrine and metabolic disease;Endocrine and metabolic disease	ko04932//Non-alcoholic fatty liver disease;ko04931//Insulin resistance	K09113;K09113	GO:0000785//chromatin;GO:0005634//nucleus;GO:0005654//nucleoplasm;GO:0005667//transcription regulator complex;GO:0005737//cytoplasm;GO:0005829//cytosol	GO:0000978//RNA polymerase II cis-regulatory region sequence-specific DNA binding;GO:0000981//DNA-binding transcription factor activity, RNA polymerase II-specific;GO:0001227//DNA-binding transcription repressor activity, RNA polymerase II-specific;GO:0003677//DNA binding;GO:0003700//DNA-binding transcription factor activity;GO:0035538//carbohydrate response element binding;GO:0046982//protein he…	GO:0000122//negative regulation of transcription by RNA polymerase II;GO:0006355//regulation of transcription, DNA-templated;GO:0006357//regulation of transcription by RNA polymerase II;GO:0008284//positive regulation of cell population proliferation;GO:0009653//anatomical structure morphogenesis;GO:0010255//glucose mediated signaling pathway;GO:0033137//negative regulation of peptidyl-serine pho…	bHLH
ENSG00000009954	4386	3933	36.05	36.15	36.05	36.15	0.00399639	0.930785	1	BAZ1B	bromodomain adjacent to zinc finger domain 1B [Source:HGNC Symbol;Acc:HGNC:961]	-	-	-	-	GO:0000793//condensed chromosome;GO:0005634//nucleus;GO:0005654//nucleoplasm;GO:0005721//pericentric heterochromatin;GO:0005730//nucleolus;GO:0043596//nuclear replication fork;GO:0090535//WICH complex;GO:0110016//B-WICH complex	GO:0000166//nucleotide binding;GO:0004712//protein serine/threonine/tyrosine kinase activity;GO:0004713//protein tyrosine kinase activity;GO:0004715//non-membrane spanning protein tyrosine kinase activity;GO:0005515//protein binding;GO:0005524//ATP binding;GO:0008270//zinc ion binding;GO:0016301//kinase activity;GO:0016740//transferase activity;GO:0035173//histone kinase activity;GO:0042393//hist…	GO:0006333//chromatin assembly or disassembly;GO:0006338//chromatin remodeling;GO:0006357//regulation of transcription by RNA polymerase II;GO:0006974//cellular response to DNA damage stimulus;GO:0016310//phosphorylation;GO:0016572//histone phosphorylation;GO:0016584//nucleosome positioning;GO:0018108//peptidyl-tyrosine phosphorylation;GO:0035066//positive regulation of histone acetylation;GO:004…	--
ENSG00000010017	1156	1132	16.3	17.75	16.3	17.75	0.122947	0.0552222	0.13714	RANBP9	RAN binding protein 9 [Source:HGNC Symbol;Acc:HGNC:13727]	-	-	-	-	GO:0000151//ubiquitin ligase complex;GO:0005634//nucleus;GO:0005654//nucleoplasm;GO:0005737//cytoplasm;GO:0005829//cytosol;GO:0005875//microtubule associated complex;GO:0005886//plasma membrane;GO:0016020//membrane;GO:0016604//nuclear body	GO:0005515//protein binding;GO:0019899//enzyme binding;GO:0031267//small GTPase binding	GO:0007010//cytoskeleton organization;GO:0007020//microtubule nucleation;GO:0007166//cell surface receptor signaling pathway;GO:0065003//protein-containing complex assembly;GO:0070373//negative regulation of ERK1 and ERK2 cascade;GO:1902993//positive regulation of amyloid precursor protein catabolic process	--
ENSG00000010030	82	1	2.56	0.04	2.56	0.04	-6	3.17924e-21	7.46e-20	ETV7	ETS variant transcription factor 7 [Source:HGNC Symbol;Acc:HGNC:18160]	Human Diseases	Cancer: overview	ko05202//Transcriptional misregulation in cancer	K03211	GO:0000785//chromatin;GO:0005634//nucleus;GO:0005654//nucleoplasm	GO:0000977//RNA polymerase II transcription regulatory region sequence-specific DNA binding;GO:0000981//DNA-binding transcription factor activity, RNA polymerase II-specific;GO:0001227//DNA-binding transcription repressor activity, RNA polymerase II-specific;GO:0003677//DNA binding;GO:0003700//DNA-binding transcription factor activity;GO:0005515//protein binding;GO:0043565//sequence-specific DNA …	GO:0000122//negative regulation of transcription by RNA polymerase II;GO:0006355//regulation of transcription, DNA-templated;GO:0006357//regulation of transcription by RNA polymerase II;GO:0006366//transcription by RNA polymerase II;GO:0009887//animal organ morphogenesis;GO:0030154//cell differentiation	ETS
ENSG00000010072	397.96	426.87	6	7.39	6	7.39	0.300612	0.0139744	0.0429542	SPRTN	SprT-like N-terminal domain [Source:HGNC Symbol;Acc:HGNC:25356]	-	-	-	-	GO:0000785//chromatin;GO:0005634//nucleus;GO:0005654//nucleoplasm;GO:0005694//chromosome;GO:0016607//nuclear speck	GO:0003677//DNA binding;GO:0003690//double-stranded DNA binding;GO:0003697//single-stranded DNA binding;GO:0004222//metalloendopeptidase activity;GO:0005515//protein binding;GO:0008233//peptidase activity;GO:0008237//metallopeptidase activity;GO:0016787//hydrolase activity;GO:0031593//polyubiquitin modification-dependent protein binding;GO:0043130//ubiquitin binding;GO:0046872//metal ion binding;…	GO:0006281//DNA repair;GO:0006508//proteolysis;GO:0006974//cellular response to DNA damage stimulus;GO:0009411//response to UV;GO:0016540//protein autoprocessing;GO:0019985//translesion synthesis;GO:0031398//positive regulation of protein ubiquitination;GO:0050896//response to stimulus;GO:0106300//protein-DNA covalent cross-linking repair	--
ENSG00000010165	879	727	12.51	11.48	12.51	11.48	-0.123959	0.118113	0.254539	METTL13	methyltransferase 13, eEF1A lysine and N-terminal methyltransferase [Source:HGNC Symbol;Acc:HGNC:24248]	-	-	-	-	GO:0005634//nucleus;GO:0005737//cytoplasm;GO:0005739//mitochondrion	GO:0003824//catalytic activity;GO:0005515//protein binding;GO:0008168//methyltransferase activity;GO:0016740//transferase activity	GO:0000122//negative regulation of transcription by RNA polymerase II;GO:0008152//metabolic process;GO:0032259//methylation;GO:1902807//negative regulation of cell cycle G1/S phase transition	--
ENSG00000010219	230	203	5.65	5.8	5.65	5.8	0.037802	0.886468	1	DYRK4	dual specificity tyrosine phosphorylation regulated kinase 4 [Source:HGNC Symbol;Acc:HGNC:3095]	-	-	-	-	GO:0005634//nucleus;GO:0005737//cytoplasm;GO:0005856//cytoskeleton;GO:0043231//intracellular membrane-bounded organelle	GO:0000166//nucleotide binding;GO:0004672//protein kinase activity;GO:0004674//protein serine/threonine kinase activity;GO:0004712//protein serine/threonine/tyrosine kinase activity;GO:0004713//protein tyrosine kinase activity;GO:0005515//protein binding;GO:0005524//ATP binding;GO:0016301//kinase activity;GO:0016740//transferase activity;GO:0046872//metal ion binding;GO:0106310//protein serine ki…	GO:0006468//protein phosphorylation;GO:0016310//phosphorylation;GO:0018105//peptidyl-serine phosphorylation;GO:0018107//peptidyl-threonine phosphorylation;GO:0018108//peptidyl-tyrosine phosphorylation	--
ENSG00000010244	5103	4800.02	95.59	104.41	95.59	104.41	0.127328	0.0666683	0.159031	ZNF207	zinc finger protein 207 [Source:HGNC Symbol;Acc:HGNC:12998]	-	-	-	-	GO:0000775//chromosome, centromeric region;GO:0000776//kinetochore;GO:0005634//nucleus;GO:0005654//nucleoplasm;GO:0005694//chromosome;GO:0005730//nucleolus;GO:0005737//cytoplasm;GO:0005819//spindle;GO:0005856//cytoskeleton;GO:0005874//microtubule;GO:1990047//spindle matrix	GO:0003677//DNA binding;GO:0003723//RNA binding;GO:0005515//protein binding;GO:0008017//microtubule binding;GO:0008201//heparin binding;GO:0046872//metal ion binding	GO:0000070//mitotic sister chromatid segregation;GO:0001578//microtubule bundle formation;GO:0007049//cell cycle;GO:0007059//chromosome segregation;GO:0007094//mitotic spindle assembly checkpoint signaling;GO:0008608//attachment of spindle microtubules to kinetochore;GO:0046785//microtubule polymerization;GO:0050821//protein stabilization;GO:0051301//cell division;GO:0051983//regulation of chromo…	Others
ENSG00000010256	3120	2897	93.63	96.52	93.63	96.52	0.0438571	0.276716	0.480391	UQCRC1	ubiquinol-cytochrome c reductase core protein 1 [Source:HGNC Symbol;Acc:HGNC:12585]	Metabolism;Human Diseases;Human Diseases;Human Diseases;Human Diseases;Human Diseases;Human Diseases;Organismal Systems;Human Diseases;Human Diseases;Human Diseases;Metabolism;Organismal Systems	Global and overview maps;Neurodegenerative disease;Neurodegenerative disease;Neurodegenerative disease;Neurodegenerative disease;Neurodegenerative disease;Neurodegenerative disease;Environmental adaptation;Cancer: overview;Cardiovascular disease;Endocrine and metabolic disease;Energy metabolism;Circulatory system	ko01100//Metabolic pathways;ko05022//Pathways of neurodegeneration - multiple diseases;ko05010//Alzheimer disease;ko05014//Amyotrophic lateral sclerosis;ko05016//Huntington disease;ko05020//Prion disease;ko05012//Parkinson disease;ko04714//Thermogenesis;ko05208//Chemical carcinogenesis - reactive oxygen species;ko05415//Diabetic cardiomyopathy;ko04932//Non-alcoholic fatty liver disease;ko00190//O…	K00414;K00414;K00414;K00414;K00414;K00414;K00414;K00414;K00414;K00414;K00414;K00414;K00414	GO:0005739//mitochondrion;GO:0005743//mitochondrial inner membrane;GO:0005746//mitochondrial respirasome;GO:0005750//mitochondrial respiratory chain complex III;GO:0016020//membrane;GO:0070469//respirasome	GO:0005515//protein binding;GO:0008121//ubiquinol-cytochrome-c reductase activity;GO:0031625//ubiquitin protein ligase binding;GO:0044877//protein-containing complex binding;GO:0046872//metal ion binding	GO:0006119//oxidative phosphorylation;GO:0006122//mitochondrial electron transport, ubiquinol to cytochrome c;GO:0009060//aerobic respiration;GO:0014823//response to activity;GO:0043279//response to alkaloid;GO:0045333//cellular respiration;GO:1902600//proton transmembrane transport	--
ENSG00000010270	1011	877	31.57	30.7	31.57	30.7	-0.0403156	0.473296	0.713522	STARD3NL	STARD3 N-terminal like [Source:HGNC Symbol;Acc:HGNC:19169]	-	-	-	-	GO:0005765//lysosomal membrane;GO:0005768//endosome;GO:0005789//endoplasmic reticulum membrane;GO:0005829//cytosol;GO:0010008//endosome membrane;GO:0016020//membrane;GO:0016021//integral component of membrane;GO:0031902//late endosome membrane;GO:0043231//intracellular membrane-bounded organelle;GO:0044232//organelle membrane contact site;GO:0140284//endoplasmic reticulum-endosome membrane contac…	GO:0005515//protein binding;GO:0015485//cholesterol binding;GO:0042803//protein homodimerization activity	GO:0099044//vesicle tethering to endoplasmic reticulum	--
ENSG00000010278	48	80	1.94	3.97	1.94	3.97	1.03308	0.000785706	0.00335565	CD9	CD9 molecule [Source:HGNC Symbol;Acc:HGNC:1709]	Organismal Systems	Immune system	ko04640//Hematopoietic cell lineage	K06460	GO:0005576//extracellular region;GO:0005615//extracellular space;GO:0005886//plasma membrane;GO:0005887//integral component of plasma membrane;GO:0005925//focal adhesion;GO:0009897//external side of plasma membrane;GO:0016020//membrane;GO:0016021//integral component of membrane;GO:0030666//endocytic vesicle membrane;GO:0030669//clathrin-coated endocytic vesicle membrane;GO:0031092//platelet alpha…	GO:0005178//integrin binding;GO:0005515//protein binding	GO:0007155//cell adhesion;GO:0007338//single fertilization;GO:0007342//fusion of sperm to egg plasma membrane involved in single fertilization;GO:0008285//negative regulation of cell population proliferation;GO:0008347//glial cell migration;GO:0014905//myoblast fusion involved in skeletal muscle regeneration;GO:0030168//platelet activation;GO:0030913//paranodal junction assembly;GO:0031623//recep…	--
ENSG00000010282	1	0	0.07	0	0.07	0.001	-6.12928	1	1	HHATL	hedgehog acyltransferase like [Source:HGNC Symbol;Acc:HGNC:13242]	Environmental Information Processing	Signal transduction	ko04340//Hedgehog signaling pathway	K24679	GO:0005783//endoplasmic reticulum;GO:0005789//endoplasmic reticulum membrane;GO:0016020//membrane;GO:0016021//integral component of membrane;GO:0048471//perinuclear region of cytoplasm	GO:0005515//protein binding;GO:0016746//acyltransferase activity	GO:0060262//negative regulation of N-terminal protein palmitoylation	--
ENSG00000010292	3008	3880	36	50.47	36	50.47	0.487429	3.15533e-38	1.34616e-36	NCAPD2	non-SMC condensin I complex subunit D2 [Source:HGNC Symbol;Acc:HGNC:24305]	-	-	-	-	GO:0000228//nuclear chromosome;GO:0000779//condensed chromosome, centromeric region;GO:0000793//condensed chromosome;GO:0000794//condensed nuclear chromosome;GO:0000796//condensin complex;GO:0005634//nucleus;GO:0005654//nucleoplasm;GO:0005694//chromosome;GO:0005737//cytoplasm;GO:0005829//cytosol;GO:0016020//membrane	GO:0005515//protein binding;GO:0042393//histone binding	GO:0000278//mitotic cell cycle;GO:0007049//cell cycle;GO:0007076//mitotic chromosome condensation;GO:0010032//meiotic chromosome condensation;GO:0030261//chromosome condensation;GO:0051301//cell division;GO:0051984//positive regulation of chromosome segregation;GO:1905820//positive regulation of chromosome separation;GO:1905821//positive regulation of chromosome condensation	--
ENSG00000010295	248	200	4.38	3.93	4.38	3.93	-0.156402	0.281404	0.486961	IFFO1	intermediate filament family orphan 1 [Source:HGNC Symbol;Acc:HGNC:24970]	-	-	-	-	GO:0005634//nucleus;GO:0005637//nuclear inner membrane;GO:0005654//nucleoplasm;GO:0005882//intermediate filament;GO:0016020//membrane;GO:0016363//nuclear matrix;GO:0035861//site of double-strand break	GO:0005515//protein binding	GO:0006303//double-strand break repair via nonhomologous end joining;GO:1990166//protein localization to site of double-strand break;GO:1990683//DNA double-strand break attachment to nuclear envelope	--
ENSG00000010310	6	0	0.09	0	0.09	0.001	-6.49185	0.0312734	0.0851679	GIPR	gastric inhibitory polypeptide receptor [Source:HGNC Symbol;Acc:HGNC:4271]	Environmental Information Processing;Environmental Information Processing	Signaling molecules and interaction;Signal transduction	ko04080//Neuroactive ligand-receptor interaction;ko04024//cAMP signaling pathway	K04580;K04580	GO:0005886//plasma membrane;GO:0016020//membrane;GO:0016021//integral component of membrane	GO:0004888//transmembrane signaling receptor activity;GO:0004930//G protein-coupled receptor activity;GO:0005515//protein binding;GO:0008528//G protein-coupled peptide receptor activity;GO:0016519//gastric inhibitory peptide receptor activity;GO:0017046//peptide hormone binding;GO:0120022//glucagon family peptide binding	GO:0002029//desensitization of G protein-coupled receptor signaling pathway;GO:0006091//generation of precursor metabolites and energy;GO:0007165//signal transduction;GO:0007166//cell surface receptor signaling pathway;GO:0007186//G protein-coupled receptor signaling pathway;GO:0007188//adenylate cyclase-modulating G protein-coupled receptor signaling pathway;GO:0007189//adenylate cyclase-activat…	--
ENSG00000010318	39	15	0.98	0.4	0.98	0.4	-1.29278	0.00554751	0.019205	PHF7	PHD finger protein 7 [Source:HGNC Symbol;Acc:HGNC:18458]	-	-	-	-	GO:0005634//nucleus;GO:0005654//nucleoplasm;GO:0005794//Golgi apparatus;GO:0005829//cytosol;GO:0005886//plasma membrane;GO:0016607//nuclear speck	GO:0005515//protein binding;GO:0046872//metal ion binding	-	--
ENSG00000010319	110	82	1.21	1.34	1.21	1.34	0.147226	0.221978	0.411895	SEMA3G	semaphorin 3G [Source:HGNC Symbol;Acc:HGNC:30400]	Organismal Systems	Development and regeneration	ko04360//Axon guidance	K06840	GO:0005576//extracellular region;GO:0005615//extracellular space;GO:0005887//integral component of plasma membrane;GO:0070062//extracellular exosome	GO:0005102//signaling receptor binding;GO:0005515//protein binding;GO:0030215//semaphorin receptor binding;GO:0045499//chemorepellent activity	GO:0001755//neural crest cell migration;GO:0007411//axon guidance;GO:0030335//positive regulation of cell migration;GO:0030517//negative regulation of axon extension;GO:0048843//negative regulation of axon extension involved in axon guidance;GO:0050919//negative chemotaxis;GO:0071526//semaphorin-plexin signaling pathway	--
ENSG00000010322	998	894	12.01	11.91	12.01	11.91	-0.0120627	0.959033	1	NISCH	nischarin [Source:HGNC Symbol;Acc:HGNC:18006]	-	-	-	-	GO:0005654//nucleoplasm;GO:0005737//cytoplasm;GO:0005768//endosome;GO:0005769//early endosome;GO:0005829//cytosol;GO:0005886//plasma membrane;GO:0015630//microtubule cytoskeleton;GO:0016020//membrane;GO:0043231//intracellular membrane-bounded organelle;GO:0045171//intercellular bridge;GO:0055037//recycling endosome	GO:0005178//integrin binding;GO:0005515//protein binding;GO:0019901//protein kinase binding;GO:0035091//phosphatidylinositol binding;GO:0042802//identical protein binding	GO:0006915//apoptotic process;GO:0016601//Rac protein signal transduction;GO:0030036//actin cytoskeleton organization;GO:0030336//negative regulation of cell migration	--
ENSG00000010327	20	10	0.34	0.07	0.34	0.07	-2.28011	0.200827	0.382431	STAB1	stabilin 1 [Source:HGNC Symbol;Acc:HGNC:18628]	-	-	-	-	GO:0005886//plasma membrane;GO:0005887//integral component of plasma membrane;GO:0016020//membrane;GO:0016021//integral component of membrane;GO:0030666//endocytic vesicle membrane	GO:0005041//low-density lipoprotein particle receptor activity;GO:0005044//scavenger receptor activity;GO:0005509//calcium ion binding;GO:0005515//protein binding;GO:0005540//hyaluronic acid binding;GO:0015035//protein-disulfide reductase activity;GO:0030169//low-density lipoprotein particle binding	GO:0006898//receptor-mediated endocytosis;GO:0006954//inflammatory response;GO:0007155//cell adhesion;GO:0007267//cell-cell signaling;GO:0016525//negative regulation of angiogenesis;GO:0042742//defense response to bacterium	--
ENSG00000010361	3	0	0.1	0	0.1	0.001	-6.64386	0.250037	0.444227	FUZ	fuzzy planar cell polarity protein [Source:HGNC Symbol;Acc:HGNC:26219]	-	-	-	-	GO:0005737//cytoplasm;GO:0005856//cytoskeleton;GO:0005929//cilium;GO:0042995//cell projection;GO:0070062//extracellular exosome	GO:0005515//protein binding	GO:0001736//establishment of planar polarity;GO:0001843//neural tube closure;GO:0001942//hair follicle development;GO:0008285//negative regulation of cell population proliferation;GO:0008589//regulation of smoothened signaling pathway;GO:0010172//embryonic body morphogenesis;GO:0015031//protein transport;GO:0016192//vesicle-mediated transport;GO:0021915//neural tube development;GO:0030030//cell p…	--
ENSG00000010379	2	11	0.05	0.35	0.05	0.35	2.80735	0.0225028	0.0645899	SLC6A13	solute carrier family 6 member 13 [Source:HGNC Symbol;Acc:HGNC:11046]	Organismal Systems;Organismal Systems	Nervous system;Nervous system	ko04727//GABAergic synapse;ko04721//Synaptic vesicle cycle	K05046;K05046	GO:0005886//plasma membrane;GO:0005887//integral component of plasma membrane;GO:0016020//membrane;GO:0016021//integral component of membrane;GO:0016323//basolateral plasma membrane;GO:0043005//neuron projection;GO:0070062//extracellular exosome;GO:0098793//presynapse	GO:0005308//creatine transmembrane transporter activity;GO:0005332//gamma-aminobutyric acid:sodium symporter activity;GO:0005368//taurine transmembrane transporter activity;GO:0005515//protein binding;GO:0008028//monocarboxylic acid transmembrane transporter activity;GO:0015171//amino acid transmembrane transporter activity;GO:0015185//gamma-aminobutyric acid transmembrane transporter activity;GO…	GO:0006836//neurotransmitter transport;GO:0010940//positive regulation of necrotic cell death;GO:0015718//monocarboxylic acid transport;GO:0015734//taurine transport;GO:0015881//creatine transmembrane transport;GO:0035725//sodium ion transmembrane transport;GO:0051936//gamma-aminobutyric acid reuptake;GO:0051939//gamma-aminobutyric acid import;GO:0055085//transmembrane transport;GO:0071702//organ…	--
ENSG00000010404	1119.66	593.06	11.13	7.27	11.13	7.27	-0.614426	2.06597e-24	5.62535e-23	IDS	iduronate 2-sulfatase [Source:HGNC Symbol;Acc:HGNC:5389]	Metabolism;Cellular Processes;Metabolism	Global and overview maps;Transport and catabolism;Glycan biosynthesis and metabolism	ko01100//Metabolic pathways;ko04142//Lysosome;ko00531//Glycosaminoglycan degradation	K01136;K01136;K01136	GO:0005764//lysosome;GO:0043202//lysosomal lumen	GO:0003824//catalytic activity;GO:0004423//iduronate-2-sulfatase activity;GO:0005509//calcium ion binding;GO:0005515//protein binding;GO:0008484//sulfuric ester hydrolase activity;GO:0016787//hydrolase activity;GO:0046872//metal ion binding	GO:0006027//glycosaminoglycan catabolic process	--
ENSG00000010438	4	4	0.24	0.26	0.24	0.26	0.115477	1	1	PRSS3	serine protease 3 [Source:HGNC Symbol;Acc:HGNC:9486]	Environmental Information Processing;Human Diseases;Organismal Systems;Organismal Systems	Signaling molecules and interaction;Infectious disease: viral;Digestive system;Digestive system	ko04080//Neuroactive ligand-receptor interaction;ko05164//Influenza A;ko04972//Pancreatic secretion;ko04974//Protein digestion and absorption	K01312;K01312;K01312;K01312	GO:0005576//extracellular region;GO:0005615//extracellular space;GO:1904724//tertiary granule lumen	GO:0004252//serine-type endopeptidase activity;GO:0005509//calcium ion binding;GO:0005515//protein binding;GO:0008233//peptidase activity;GO:0008236//serine-type peptidase activity;GO:0016787//hydrolase activity;GO:0046872//metal ion binding	GO:0006508//proteolysis;GO:0007586//digestion;GO:0019730//antimicrobial humoral response;GO:0031638//zymogen activation;GO:0043542//endothelial cell migration	--
ENSG00000010539	314	236	5.89	4.77	5.89	4.77	-0.304278	0.0475107	0.120884	ZNF200	zinc finger protein 200 [Source:HGNC Symbol;Acc:HGNC:12993]	Human Diseases	Infectious disease: viral	ko05168//Herpes simplex virus 1 infection	K09228	GO:0005634//nucleus	GO:0003674//molecular_function;GO:0005515//protein binding;GO:0046872//metal ion binding	GO:0008150//biological_process	zf-C2H2
ENSG00000010610	420	385	6.62	6.74	6.62	6.74	0.0259174	0.808758	0.996336	CD4	CD4 molecule [Source:HGNC Symbol;Acc:HGNC:1678]	Environmental Information Processing;Human Diseases;Human Diseases;Human Diseases;Organismal Systems;Environmental Information Processing;Human Diseases;Organismal Systems;Organismal Systems;Organismal Systems;Human Diseases;Organismal Systems	Signaling molecules and interaction;Infectious disease: viral;Infectious disease: viral;Infectious disease: bacterial;Immune system;Signaling molecules and interaction;Immune disease;Immune system;Immune system;Immune system;Cancer: overview;Immune system	ko04060//Cytokine-cytokine receptor interaction;ko05166//Human T-cell leukemia virus 1 infection;ko05170//Human immunodeficiency virus 1 infection;ko05135//Yersinia infection;ko04640//Hematopoietic cell lineage;ko04514//Cell adhesion molecules;ko05340//Primary immunodeficiency;ko04659//Th17 cell differentiation;ko04660//T cell receptor signaling pathway;ko04658//Th1 and Th2 cell differentiation;k…	K06454;K06454;K06454;K06454;K06454;K06454;K06454;K06454;K06454;K06454;K06454;K06454	GO:0005769//early endosome;GO:0005788//endoplasmic reticulum lumen;GO:0005789//endoplasmic reticulum membrane;GO:0005886//plasma membrane;GO:0005887//integral component of plasma membrane;GO:0009897//external side of plasma membrane;GO:0009986//cell surface;GO:0016020//membrane;GO:0016021//integral component of membrane;GO:0030669//clathrin-coated endocytic vesicle membrane;GO:0042101//T cell rec…	GO:0001618//virus receptor activity;GO:0004888//transmembrane signaling receptor activity;GO:0005201//extracellular matrix structural constituent;GO:0005515//protein binding;GO:0008270//zinc ion binding;GO:0015026//coreceptor activity;GO:0019899//enzyme binding;GO:0019901//protein kinase binding;GO:0023026//MHC class II protein complex binding;GO:0038023//signaling receptor activity;GO:0042011//i…	GO:0001934//positive regulation of protein phosphorylation;GO:0002250//adaptive immune response;GO:0002376//immune system process;GO:0006955//immune response;GO:0007155//cell adhesion;GO:0007165//signal transduction;GO:0007166//cell surface receptor signaling pathway;GO:0007167//enzyme linked receptor protein signaling pathway;GO:0007169//transmembrane receptor protein tyrosine kinase signaling p…	--
ENSG00000010626	33	26	1.36	1	1.36	1	-0.443607	0.694427	0.899529	LRRC23	leucine rich repeat containing 23 [Source:HGNC Symbol;Acc:HGNC:19138]	-	-	-	-	GO:0005575//cellular_component;GO:0005737//cytoplasm;GO:0005829//cytosol	GO:0003674//molecular_function;GO:0005515//protein binding	GO:0008150//biological_process	--
ENSG00000010671	4	1	0.08	0.02	0.08	0.02	-2	0.375062	0.601276	BTK	Bruton tyrosine kinase [Source:HGNC Symbol;Acc:HGNC:1133]	Human Diseases;Environmental Information Processing;Organismal Systems;Organismal Systems;Organismal Systems;Organismal Systems;Human Diseases	Infectious disease: viral;Signal transduction;Immune system;Immune system;Development and regeneration;Immune system;Immune disease	ko05169//Epstein-Barr virus infection;ko04064//NF-kappa B signaling pathway;ko04662//B cell receptor signaling pathway;ko04664//Fc epsilon RI signaling pathway;ko04380//Osteoclast differentiation;ko04611//Platelet activation;ko05340//Primary immunodeficiency	K07370;K07370;K07370;K07370;K07370;K07370;K07370	GO:0005634//nucleus;GO:0005737//cytoplasm;GO:0005829//cytosol;GO:0005886//plasma membrane;GO:0016020//membrane;GO:0031410//cytoplasmic vesicle;GO:0045121//membrane raft	GO:0000166//nucleotide binding;GO:0004672//protein kinase activity;GO:0004712//protein serine/threonine/tyrosine kinase activity;GO:0004713//protein tyrosine kinase activity;GO:0004715//non-membrane spanning protein tyrosine kinase activity;GO:0005515//protein binding;GO:0005524//ATP binding;GO:0005547//phosphatidylinositol-3,4,5-trisphosphate binding;GO:0008289//lipid binding;GO:0016004//phospho…	GO:0001818//negative regulation of cytokine production;GO:0002250//adaptive immune response;GO:0002344//B cell affinity maturation;GO:0002376//immune system process;GO:0002721//regulation of B cell cytokine production;GO:0002755//MyD88-dependent toll-like receptor signaling pathway;GO:0002902//regulation of B cell apoptotic process;GO:0006468//protein phosphorylation;GO:0006915//apoptotic process…	--
ENSG00000010704	336	227	8.73	5.8	8.73	5.8	-0.589929	0.000974755	0.00406195	HFE	homeostatic iron regulator [Source:HGNC Symbol;Acc:HGNC:4886]	-	-	-	-	GO:0005615//extracellular space;GO:0005654//nucleoplasm;GO:0005769//early endosome;GO:0005886//plasma membrane;GO:0005887//integral component of plasma membrane;GO:0009897//external side of plasma membrane;GO:0016020//membrane;GO:0016021//integral component of membrane;GO:0031410//cytoplasmic vesicle;GO:0045177//apical part of cell;GO:0045178//basal part of cell;GO:0048471//perinuclear region of …	GO:0005102//signaling receptor binding;GO:0005515//protein binding;GO:0030881//beta-2-microglobulin binding;GO:0039706//co-receptor binding;GO:1990459//transferrin receptor binding	GO:0002626//negative regulation of T cell antigen processing and presentation;GO:0002725//negative regulation of T cell cytokine production;GO:0006811//ion transport;GO:0006879//cellular iron ion homeostasis;GO:0010039//response to iron ion;GO:0010628//positive regulation of gene expression;GO:0010862//positive regulation of pathway-restricted SMAD protein phosphorylation;GO:0030509//BMP signalin…	--
ENSG00000010803	2	5	0.04	0.09	0.04	0.09	1.16993	0.453207	0.693121	SCMH1	Scm polycomb group protein homolog 1 [Source:HGNC Symbol;Acc:HGNC:19003]	-	-	-	-	GO:0005634//nucleus;GO:0005654//nucleoplasm;GO:0010369//chromocenter	GO:0003682//chromatin binding;GO:0005515//protein binding;GO:0042393//histone binding	GO:0006338//chromatin remodeling;GO:0006355//regulation of transcription, DNA-templated;GO:0007283//spermatogenesis;GO:0009952//anterior/posterior pattern specification;GO:0031507//heterochromatin assembly;GO:0045892//negative regulation of transcription, DNA-templated	--
ENSG00000010810	894	724	19.23	17.65	19.23	17.65	-0.123691	0.0468448	0.119459	FYN	FYN proto-oncogene, Src family tyrosine kinase [Source:HGNC Symbol;Acc:HGNC:4037]	Human Diseases;Human Diseases;Environmental Information Processing;Cellular Processes;Organismal Systems;Organismal Systems;Organismal Systems;Human Diseases;Organismal Systems;Organismal Systems;Environmental Information Processing;Organismal Systems;Organismal Systems;Cellular Processes	Neurodegenerative disease;Infectious disease: bacterial;Signal transduction;Cellular community - eukaryotes;Immune system;Development and regeneration;Immune system;Cardiovascular disease;Development and regeneration;Immune system;Signal transduction;Nervous system;Immune system;Cellular community - eukaryotes	ko05020//Prion disease;ko05130//Pathogenic Escherichia coli infection;ko04072//Phospholipase D signaling pathway;ko04510//Focal adhesion;ko04650//Natural killer cell mediated cytotoxicity;ko04360//Axon guidance;ko04664//Fc epsilon RI signaling pathway;ko05416//Viral myocarditis;ko04380//Osteoclast differentiation;ko04611//Platelet activation;ko04071//Sphingolipid signaling pathway;ko04725//Cholin…	K05703;K05703;K05703;K05703;K05703;K05703;K05703;K05703;K05703;K05703;K05703;K05703;K05703;K05703	GO:0005634//nucleus;GO:0005737//cytoplasm;GO:0005739//mitochondrion;GO:0005768//endosome;GO:0005829//cytosol;GO:0005884//actin filament;GO:0005886//plasma membrane;GO:0014069//postsynaptic density;GO:0016020//membrane;GO:0030425//dendrite;GO:0031234//extrinsic component of cytoplasmic side of plasma membrane;GO:0044297//cell body;GO:0045121//membrane raft;GO:0048471//perinuclear region of cytopla…	GO:0000166//nucleotide binding;GO:0001664//G protein-coupled receptor binding;GO:0004672//protein kinase activity;GO:0004712//protein serine/threonine/tyrosine kinase activity;GO:0004713//protein tyrosine kinase activity;GO:0004715//non-membrane spanning protein tyrosine kinase activity;GO:0005102//signaling receptor binding;GO:0005515//protein binding;GO:0005524//ATP binding;GO:0015631//tubulin …	GO:0000304//response to singlet oxygen;GO:0001764//neuron migration;GO:0002223//stimulatory C-type lectin receptor signaling pathway;GO:0002250//adaptive immune response;GO:0002376//immune system process;GO:0002862//negative regulation of inflammatory response to antigenic stimulus;GO:0003015//heart process;GO:0006468//protein phosphorylation;GO:0006816//calcium ion transport;GO:0007166//cell sur…	--
ENSG00000010818	1137	794	5.57	4.33	5.57	4.33	-0.36331	1.62688e-07	1.31103e-06	HIVEP2	HIVEP zinc finger 2 [Source:HGNC Symbol;Acc:HGNC:4921]	-	-	-	-	GO:0005634//nucleus;GO:0005654//nucleoplasm	GO:0000978//RNA polymerase II cis-regulatory region sequence-specific DNA binding;GO:0000981//DNA-binding transcription factor activity, RNA polymerase II-specific;GO:0003677//DNA binding;GO:0046872//metal ion binding	GO:0006357//regulation of transcription by RNA polymerase II	zf-C2H2
ENSG00000010932	0	1	0	0.02	0.001	0.02	4.32193	1	1	FMO1	flavin containing dimethylaniline monoxygenase 1 [Source:HGNC Symbol;Acc:HGNC:3769]	Metabolism;Metabolism	Xenobiotics biodegradation and metabolism;Metabolism of other amino acids	ko00982//Drug metabolism - cytochrome P450;ko00430//Taurine and hypotaurine metabolism	K00485;K00485	GO:0005783//endoplasmic reticulum;GO:0005788//endoplasmic reticulum lumen;GO:0005789//endoplasmic reticulum membrane;GO:0016020//membrane;GO:0016021//integral component of membrane;GO:0043231//intracellular membrane-bounded organelle	GO:0004497//monooxygenase activity;GO:0004499//N,N-dimethylaniline monooxygenase activity;GO:0005515//protein binding;GO:0016491//oxidoreductase activity;GO:0050660//flavin adenine dinucleotide binding;GO:0050661//NADP binding	GO:0006082//organic acid metabolic process;GO:0006805//xenobiotic metabolic process;GO:0006970//response to osmotic stress;GO:0009404//toxin metabolic process;GO:0032496//response to lipopolysaccharide;GO:0070995//NADPH oxidation	--
ENSG00000011007	1671	1374	16.48	15.07	16.48	15.07	-0.129037	0.0233192	0.0665976	ELOA	elongin A [Source:HGNC Symbol;Acc:HGNC:11620]	-	-	-	-	GO:0005615//extracellular space;GO:0005634//nucleus;GO:0005654//nucleoplasm;GO:0070449//elongin complex;GO:0090734//site of DNA damage;GO:0110165//cellular anatomical entity	GO:0003746//translation elongation factor activity;GO:0005515//protein binding	GO:0006357//regulation of transcription by RNA polymerase II;GO:0006367//transcription initiation from RNA polymerase II promoter;GO:0006368//transcription elongation from RNA polymerase II promoter;GO:0006414//translational elongation	--
ENSG00000011009	1027	980	31.11	32.77	31.11	32.77	0.0749973	0.210637	0.397271	LYPLA2	lysophospholipase 2 [Source:HGNC Symbol;Acc:HGNC:6738]	Metabolism	Lipid metabolism	ko00564//Glycerophospholipid metabolism	K06130	GO:0005737//cytoplasm;GO:0005795//Golgi stack;GO:0005829//cytosol;GO:0070062//extracellular exosome	GO:0004622//lysophospholipase activity;GO:0005515//protein binding;GO:0008474//palmitoyl-(protein) hydrolase activity;GO:0016787//hydrolase activity;GO:0045296//cadherin binding;GO:0052689//carboxylic ester hydrolase activity	GO:0002084//protein depalmitoylation;GO:0006629//lipid metabolic process;GO:0006631//fatty acid metabolic process;GO:0007411//axon guidance;GO:0046464//acylglycerol catabolic process;GO:1905344//prostaglandin catabolic process	--
ENSG00000011021	688	808	6.01	7.81	6.01	7.81	0.377958	6.93339e-07	5.11935e-06	CLCN6	chloride voltage-gated channel 6 [Source:HGNC Symbol;Acc:HGNC:2024]	-	-	-	-	GO:0005765//lysosomal membrane;GO:0005768//endosome;GO:0010008//endosome membrane;GO:0016020//membrane;GO:0016021//integral component of membrane;GO:0043231//intracellular membrane-bounded organelle	GO:0000166//nucleotide binding;GO:0005247//voltage-gated chloride channel activity;GO:0005524//ATP binding;GO:0015108//chloride transmembrane transporter activity;GO:0015297//antiporter activity	GO:0006811//ion transport;GO:0006821//chloride transport;GO:0006884//cell volume homeostasis;GO:0007165//signal transduction;GO:0009612//response to mechanical stimulus;GO:0034220//ion transmembrane transport;GO:0055085//transmembrane transport;GO:1902476//chloride transmembrane transport	--
ENSG00000011028	3	4	0.03	0.04	0.03	0.04	0.415037	1	1	MRC2	mannose receptor C type 2 [Source:HGNC Symbol;Acc:HGNC:16875]	Human Diseases;Cellular Processes	Infectious disease: bacterial;Transport and catabolism	ko05152//Tuberculosis;ko04145//Phagosome	K06560;K06560	GO:0005925//focal adhesion;GO:0016020//membrane;GO:0016021//integral component of membrane	GO:0005515//protein binding;GO:0005518//collagen binding;GO:0030246//carbohydrate binding;GO:0038023//signaling receptor activity	GO:0001649//osteoblast differentiation;GO:0006897//endocytosis;GO:0030574//collagen catabolic process	--
ENSG00000011052	108.38	84.34	5.06	4.44	5.06	4.44	-0.188578	0.350476	0.573793	NME1-NME2	NME1-NME2 readthrough [Source:HGNC Symbol;Acc:HGNC:33531]	Metabolism;Metabolism;Metabolism;Metabolism	Global and overview maps;Nucleotide metabolism;Xenobiotics biodegradation and metabolism;Nucleotide metabolism	ko01100//Metabolic pathways;ko00230//Purine metabolism;ko00983//Drug metabolism - other enzymes;ko00240//Pyrimidine metabolism	K00940;K00940;K00940;K00940	GO:0005829//cytosol	GO:0000166//nucleotide binding;GO:0004550//nucleoside diphosphate kinase activity;GO:0005524//ATP binding;GO:0016301//kinase activity;GO:0016740//transferase activity	GO:0006165//nucleoside diphosphate phosphorylation;GO:0006183//GTP biosynthetic process;GO:0006228//UTP biosynthetic process;GO:0006241//CTP biosynthetic process;GO:0016310//phosphorylation;GO:0055086//nucleobase-containing small molecule metabolic process	--
ENSG00000011083	1	0	0.02	0	0.02	0.001	-4.32193	1	1	SLC6A7	solute carrier family 6 member 7 [Source:HGNC Symbol;Acc:HGNC:11054]	Organismal Systems	Nervous system	ko04721//Synaptic vesicle cycle	K05040	GO:0005886//plasma membrane;GO:0005887//integral component of plasma membrane;GO:0016020//membrane;GO:0016021//integral component of membrane	GO:0005298//proline:sodium symporter activity;GO:0015193//L-proline transmembrane transporter activity;GO:0015293//symporter activity	GO:0006836//neurotransmitter transport;GO:0006865//amino acid transport;GO:0015824//proline transport;GO:0035524//proline transmembrane transport;GO:0035725//sodium ion transmembrane transport;GO:0055085//transmembrane transport;GO:0071702//organic substance transport;GO:0071705//nitrogen compound transport	--
ENSG00000011105	335	350	5.59	5.28	5.59	5.28	-0.0823104	0.0602278	0.147477	TSPAN9	tetraspanin 9 [Source:HGNC Symbol;Acc:HGNC:21640]	-	-	-	-	GO:0005886//plasma membrane;GO:0005887//integral component of plasma membrane;GO:0005925//focal adhesion;GO:0016020//membrane;GO:0016021//integral component of membrane;GO:0097197//tetraspanin-enriched microdomain	GO:0003674//molecular_function	GO:0008150//biological_process	--
ENSG00000011114	843	835	7.34	7.74	7.34	7.74	0.0765535	0.0574866	0.141727	BTBD7	BTB domain containing 7 [Source:HGNC Symbol;Acc:HGNC:18269]	-	-	-	-	GO:0005634//nucleus	GO:0005515//protein binding	GO:0060693//regulation of branching involved in salivary gland morphogenesis;GO:0061138//morphogenesis of a branching epithelium	--
ENSG00000011132	187	184	4.1	4.49	4.1	4.49	0.131092	0.410498	0.64493	APBA3	amyloid beta precursor protein binding family A member 3 [Source:HGNC Symbol;Acc:HGNC:580]	-	-	-	-	GO:0005737//cytoplasm;GO:0005886//plasma membrane;GO:0043197//dendritic spine;GO:0048471//perinuclear region of cytoplasm	GO:0001540//amyloid-beta binding;GO:0004857//enzyme inhibitor activity;GO:0005515//protein binding;GO:0019899//enzyme binding	GO:0001701//in utero embryonic development;GO:0007268//chemical synaptic transmission;GO:0010468//regulation of gene expression;GO:0015031//protein transport;GO:0043086//negative regulation of catalytic activity;GO:0050790//regulation of catalytic activity	--
ENSG00000011143	278	273	6.71	7.38	6.71	7.38	0.137308	0.313149	0.526457	MKS1	MKS transition zone complex subunit 1 [Source:HGNC Symbol;Acc:HGNC:7121]	-	-	-	-	GO:0005737//cytoplasm;GO:0005813//centrosome;GO:0005814//centriole;GO:0005815//microtubule organizing center;GO:0005829//cytosol;GO:0005856//cytoskeleton;GO:0005929//cilium;GO:0016020//membrane;GO:0035869//ciliary transition zone;GO:0036038//MKS complex;GO:0036064//ciliary basal body;GO:0042995//cell projection	GO:0005515//protein binding	GO:0001843//neural tube closure;GO:0003271//smoothened signaling pathway involved in regulation of secondary heart field cardioblast proliferation;GO:0007368//determination of left/right symmetry;GO:0008589//regulation of smoothened signaling pathway;GO:0010669//epithelial structure maintenance;GO:0030030//cell projection organization;GO:0042733//embryonic digit morphogenesis;GO:0044458//motile c…	--
ENSG00000011198	253	244	5.98	5.54	5.98	5.54	-0.11026	0.478398	0.719107	ABHD5	abhydrolase domain containing 5, lysophosphatidic acid acyltransferase [Source:HGNC Symbol;Acc:HGNC:21396]	Organismal Systems	Endocrine system	ko04923//Regulation of lipolysis in adipocytes	K13699	GO:0005654//nucleoplasm;GO:0005737//cytoplasm;GO:0005739//mitochondrion;GO:0005811//lipid droplet;GO:0005829//cytosol;GO:0043231//intracellular membrane-bounded organelle	GO:0003841//1-acylglycerol-3-phosphate O-acyltransferase activity;GO:0005515//protein binding;GO:0008233//peptidase activity;GO:0016740//transferase activity;GO:0016746//acyltransferase activity;GO:0016787//hydrolase activity;GO:0042171//lysophosphatidic acid acyltransferase activity;GO:0052689//carboxylic ester hydrolase activity	GO:0006508//proteolysis;GO:0006629//lipid metabolic process;GO:0006631//fatty acid metabolic process;GO:0006654//phosphatidic acid biosynthetic process;GO:0008654//phospholipid biosynthetic process;GO:0010891//negative regulation of sequestering of triglyceride;GO:0010898//positive regulation of triglyceride catabolic process;GO:0030154//cell differentiation;GO:0050996//positive regulation of lip…	--
ENSG00000011201	0	0	0	0	0.001	0.001	0	1	1	ANOS1	anosmin 1 [Source:HGNC Symbol;Acc:HGNC:6211]	-	-	-	-	GO:0005576//extracellular region;GO:0005615//extracellular space;GO:0005886//plasma membrane;GO:0009986//cell surface;GO:0016020//membrane;GO:0031012//extracellular matrix	GO:0004867//serine-type endopeptidase inhibitor activity;GO:0005201//extracellular matrix structural constituent;GO:0005515//protein binding;GO:0008201//heparin binding;GO:0030414//peptidase inhibitor activity	GO:0006935//chemotaxis;GO:0007155//cell adhesion;GO:0007411//axon guidance;GO:0010466//negative regulation of peptidase activity;GO:0010951//negative regulation of endopeptidase activity;GO:0030182//neuron differentiation	--
ENSG00000011243	858	774	19.94	19.91	19.94	19.91	-0.00217219	0.961997	1	AKAP8L	A-kinase anchoring protein 8 like [Source:HGNC Symbol;Acc:HGNC:29857]	-	-	-	-	GO:0000785//chromatin;GO:0005634//nucleus;GO:0005737//cytoplasm;GO:0016363//nuclear matrix;GO:0016605//PML body;GO:0016607//nuclear speck;GO:1990904//ribonucleoprotein complex	GO:0003677//DNA binding;GO:0003723//RNA binding;GO:0005515//protein binding;GO:0005521//lamin binding;GO:0016301//kinase activity;GO:0017151//DEAD/H-box RNA helicase binding;GO:0034237//protein kinase A regulatory subunit binding;GO:0042826//histone deacetylase binding;GO:0046872//metal ion binding	GO:0006397//mRNA processing;GO:0007076//mitotic chromosome condensation;GO:0008380//RNA splicing;GO:0010793//regulation of mRNA export from nucleus;GO:0016310//phosphorylation;GO:0031065//positive regulation of histone deacetylation;GO:0033127//regulation of histone phosphorylation;GO:0044839//cell cycle G2/M phase transition;GO:0045944//positive regulation of transcription by RNA polymerase II;G…	--
ENSG00000011258	691	577	6.31	6.3	6.31	6.3	-0.00228818	0.20972	0.396059	MBTD1	mbt domain containing 1 [Source:HGNC Symbol;Acc:HGNC:19866]	-	-	-	-	GO:0000786//nucleosome;GO:0005634//nucleus;GO:0035267//NuA4 histone acetyltransferase complex	GO:0003682//chromatin binding;GO:0005515//protein binding;GO:0008270//zinc ion binding;GO:0035064//methylated histone binding;GO:0042393//histone binding;GO:0046872//metal ion binding	GO:0000724//double-strand break repair via homologous recombination;GO:0006325//chromatin organization;GO:0006355//regulation of transcription, DNA-templated;GO:0016573//histone acetylation;GO:0042981//regulation of apoptotic process;GO:0043967//histone H4 acetylation;GO:0043968//histone H2A acetylation;GO:0045892//negative regulation of transcription, DNA-templated;GO:0045893//positive regulatio…	--
ENSG00000011260	1799	1387	46.49	39.49	46.49	39.49	-0.235433	6.58518e-05	0.000352713	UTP18	UTP18 small subunit processome component [Source:HGNC Symbol;Acc:HGNC:24274]	Genetic Information Processing	Translation	ko03008//Ribosome biogenesis in eukaryotes	K14553	GO:0005634//nucleus;GO:0005654//nucleoplasm;GO:0005730//nucleolus;GO:0016020//membrane;GO:0016021//integral component of membrane;GO:0031965//nuclear membrane;GO:0032040//small-subunit processome;GO:0034388//Pwp2p-containing subcomplex of 90S preribosome	GO:0003723//RNA binding;GO:0005515//protein binding	GO:0006364//rRNA processing	--
ENSG00000011275	2702	1919	27.62	21.49	27.62	21.49	-0.362048	7.97878e-13	1.08626e-11	RNF216	ring finger protein 216 [Source:HGNC Symbol;Acc:HGNC:21698]	-	-	-	-	GO:0005634//nucleus;GO:0005654//nucleoplasm;GO:0005737//cytoplasm;GO:0005829//cytosol	GO:0005515//protein binding;GO:0016740//transferase activity;GO:0046872//metal ion binding;GO:0061630//ubiquitin protein ligase activity	GO:0006915//apoptotic process;GO:0016567//protein ubiquitination;GO:0032480//negative regulation of type I interferon production;GO:0032648//regulation of interferon-beta production;GO:0043161//proteasome-mediated ubiquitin-dependent protein catabolic process;GO:0050691//regulation of defense response to virus by host;GO:0070936//protein K48-linked ubiquitination	--
ENSG00000011295	820	627	15.18	12.98	15.18	12.98	-0.225881	0.00343042	0.0125916	TTC19	tetratricopeptide repeat domain 19 [Source:HGNC Symbol;Acc:HGNC:26006]	-	-	-	-	GO:0005739//mitochondrion;GO:0005743//mitochondrial inner membrane;GO:0005813//centrosome;GO:0016020//membrane;GO:0030496//midbody;GO:0070469//respirasome	GO:0005515//protein binding	GO:0000281//mitotic cytokinesis;GO:0007049//cell cycle;GO:0034551//mitochondrial respiratory chain complex III assembly;GO:0051301//cell division	--
ENSG00000011304	10603	8835	169.52	154.66	169.52	154.66	-0.132355	0.000172176	0.000852121	PTBP1	polypyrimidine tract binding protein 1 [Source:HGNC Symbol;Acc:HGNC:9583]	-	-	-	-	GO:0005634//nucleus;GO:0005654//nucleoplasm;GO:0005730//nucleolus;GO:0016020//membrane;GO:0070062//extracellular exosome	GO:0003676//nucleic acid binding;GO:0003723//RNA binding;GO:0003729//mRNA binding;GO:0005515//protein binding;GO:0008187//poly-pyrimidine tract binding;GO:0036002//pre-mRNA binding	GO:0000381//regulation of alternative mRNA splicing, via spliceosome;GO:0006397//mRNA processing;GO:0008380//RNA splicing;GO:0033119//negative regulation of RNA splicing;GO:0035307//positive regulation of protein dephosphorylation;GO:0043484//regulation of RNA splicing;GO:0045595//regulation of cell differentiation;GO:0048025//negative regulation of mRNA splicing, via spliceosome;GO:0051148//nega…	--
ENSG00000011332	32	24	0.86	0.63	0.86	0.63	-0.448985	0.590566	0.80996	DPF1	double PHD fingers 1 [Source:HGNC Symbol;Acc:HGNC:20225]	Organismal Systems;Human Diseases	Environmental adaptation;Cancer: specific types	ko04714//Thermogenesis;ko05225//Hepatocellular carcinoma	K22198;K22198	GO:0000785//chromatin;GO:0005634//nucleus;GO:0005737//cytoplasm;GO:0071565//nBAF complex	GO:0003712//transcription coregulator activity;GO:0008270//zinc ion binding;GO:0042393//histone binding;GO:0046872//metal ion binding;GO:1990837//sequence-specific double-stranded DNA binding	GO:0006338//chromatin remodeling;GO:0006357//regulation of transcription by RNA polymerase II;GO:0006915//apoptotic process;GO:0007399//nervous system development;GO:0030071//regulation of mitotic metaphase/anaphase transition;GO:0045597//positive regulation of cell differentiation;GO:0045892//negative regulation of transcription, DNA-templated;GO:0045944//positive regulation of transcription by …	--
ENSG00000011347	19	69	0.29	1.21	0.29	1.21	2.06088	3.41882e-09	3.33236e-08	SYT7	synaptotagmin 7 [Source:HGNC Symbol;Acc:HGNC:11514]	-	-	-	-	GO:0005764//lysosome;GO:0005765//lysosomal membrane;GO:0005777//peroxisome;GO:0005778//peroxisomal membrane;GO:0005829//cytosol;GO:0005886//plasma membrane;GO:0008021//synaptic vesicle;GO:0016020//membrane;GO:0016021//integral component of membrane;GO:0030054//cell junction;GO:0030658//transport vesicle membrane;GO:0030670//phagocytic vesicle membrane;GO:0030672//synaptic vesicle membrane;GO:0031…	GO:0000149//SNARE binding;GO:0001786//phosphatidylserine binding;GO:0005509//calcium ion binding;GO:0005515//protein binding;GO:0005516//calmodulin binding;GO:0005544//calcium-dependent phospholipid binding;GO:0005546//phosphatidylinositol-4,5-bisphosphate binding;GO:0019905//syntaxin binding;GO:0030276//clathrin binding;GO:0046872//metal ion binding	GO:0001778//plasma membrane repair;GO:0006887//exocytosis;GO:0006909//phagocytosis;GO:0014059//regulation of dopamine secretion;GO:0016192//vesicle-mediated transport;GO:0017156//calcium-ion regulated exocytosis;GO:0017158//regulation of calcium ion-dependent exocytosis;GO:0036465//synaptic vesicle recycling;GO:0045956//positive regulation of calcium ion-dependent exocytosis;GO:0046850//regulatio…	--
ENSG00000011376	1231	897	13.4	10.9	13.4	10.9	-0.297905	5.20389e-06	3.38084e-05	LARS2	leucyl-tRNA synthetase 2, mitochondrial [Source:HGNC Symbol;Acc:HGNC:17095]	Genetic Information Processing	Translation	ko00970//Aminoacyl-tRNA biosynthesis	K01869	GO:0005739//mitochondrion;GO:0005759//mitochondrial matrix	GO:0000166//nucleotide binding;GO:0002161//aminoacyl-tRNA editing activity;GO:0004812//aminoacyl-tRNA ligase activity;GO:0004823//leucine-tRNA ligase activity;GO:0005524//ATP binding;GO:0016874//ligase activity	GO:0006412//translation;GO:0006418//tRNA aminoacylation for protein translation;GO:0006429//leucyl-tRNA aminoacylation;GO:0032543//mitochondrial translation;GO:0106074//aminoacyl-tRNA metabolism involved in translational fidelity	--
ENSG00000011405	4895	4003	27.96	25.59	27.96	25.59	-0.127784	0.000219348	0.00106155	PIK3C2A	phosphatidylinositol-4-phosphate 3-kinase catalytic subunit type 2 alpha [Source:HGNC Symbol;Acc:HGNC:8971]	Metabolism;Human Diseases;Environmental Information Processing;Metabolism	Global and overview maps;Infectious disease: bacterial;Signal transduction;Carbohydrate metabolism	ko01100//Metabolic pathways;ko05132//Salmonella infection;ko04070//Phosphatidylinositol signaling system;ko00562//Inositol phosphate metabolism	K00923;K00923;K00923;K00923	GO:0005634//nucleus;GO:0005654//nucleoplasm;GO:0005737//cytoplasm;GO:0005794//Golgi apparatus;GO:0005802//trans-Golgi network;GO:0005829//cytosol;GO:0005886//plasma membrane;GO:0005942//phosphatidylinositol 3-kinase complex;GO:0016020//membrane;GO:0030136//clathrin-coated vesicle;GO:0031410//cytoplasmic vesicle;GO:0031982//vesicle;GO:0043231//intracellular membrane-bounded organelle;GO:0070062//e…	GO:0000166//nucleotide binding;GO:0005524//ATP binding;GO:0016301//kinase activity;GO:0016303//1-phosphatidylinositol-3-kinase activity;GO:0016740//transferase activity;GO:0030276//clathrin binding;GO:0035004//phosphatidylinositol 3-kinase activity;GO:0035005//1-phosphatidylinositol-4-phosphate 3-kinase activity;GO:0035091//phosphatidylinositol binding;GO:0046934//phosphatidylinositol-4,5-bisphos…	GO:0006629//lipid metabolic process;GO:0006661//phosphatidylinositol biosynthetic process;GO:0006887//exocytosis;GO:0006897//endocytosis;GO:0007173//epidermal growth factor receptor signaling pathway;GO:0008286//insulin receptor signaling pathway;GO:0010508//positive regulation of autophagy;GO:0014065//phosphatidylinositol 3-kinase signaling;GO:0014829//vascular associated smooth muscle contracti…	--
ENSG00000011422	20	20	0.71	0.84	0.71	0.84	0.24257	0.874754	1	PLAUR	plasminogen activator, urokinase receptor [Source:HGNC Symbol;Acc:HGNC:9053]	Human Diseases;Organismal Systems	Cancer: overview;Immune system	ko05205//Proteoglycans in cancer;ko04610//Complement and coagulation cascades	K03985;K03985	GO:0005576//extracellular region;GO:0005788//endoplasmic reticulum lumen;GO:0005789//endoplasmic reticulum membrane;GO:0005886//plasma membrane;GO:0005887//integral component of plasma membrane;GO:0005925//focal adhesion;GO:0009986//cell surface;GO:0016020//membrane;GO:0016021//integral component of membrane;GO:0019898//extrinsic component of membrane;GO:0030054//cell junction;GO:0031225//anchore…	GO:0005102//signaling receptor binding;GO:0005515//protein binding;GO:0019899//enzyme binding;GO:0019904//protein domain specific binding;GO:0030377//urokinase plasminogen activator receptor activity;GO:0038023//signaling receptor activity	GO:0001934//positive regulation of protein phosphorylation;GO:0006935//chemotaxis;GO:0007165//signal transduction;GO:0007596//blood coagulation;GO:0010755//regulation of plasminogen activation;GO:0030155//regulation of cell adhesion;GO:0030162//regulation of proteolysis;GO:0034112//positive regulation of homotypic cell-cell adhesion;GO:0038195//urokinase plasminogen activator signaling pathway;GO…	--
ENSG00000011426	3647	4196	44.28	52.94	44.28	52.94	0.257703	2.06535e-20	4.63498e-19	ANLN	anillin actin binding protein [Source:HGNC Symbol;Acc:HGNC:14082]	-	-	-	-	GO:0005634//nucleus;GO:0005654//nucleoplasm;GO:0005737//cytoplasm;GO:0005826//actomyosin contractile ring;GO:0005829//cytosol;GO:0005856//cytoskeleton;GO:0005938//cell cortex;GO:0015629//actin cytoskeleton;GO:0030496//midbody;GO:0032059//bleb;GO:0042995//cell projection	GO:0003779//actin binding;GO:0005515//protein binding;GO:0045296//cadherin binding	GO:0000281//mitotic cytokinesis;GO:0000915//actomyosin contractile ring assembly;GO:0000921//septin ring assembly;GO:0002244//hematopoietic progenitor cell differentiation;GO:0007049//cell cycle;GO:0007096//regulation of exit from mitosis;GO:0031106//septin ring organization;GO:0051301//cell division;GO:0090521//glomerular visceral epithelial cell migration;GO:1904172//positive regulation of bleb…	--
ENSG00000011451	690	792	7.67	9.52	7.67	9.52	0.311735	6.41156e-06	4.09539e-05	WIZ	WIZ zinc finger [Source:HGNC Symbol;Acc:HGNC:30917]	-	-	-	-	GO:0005634//nucleus;GO:0005654//nucleoplasm;GO:0030496//midbody;GO:0070062//extracellular exosome	GO:0000978//RNA polymerase II cis-regulatory region sequence-specific DNA binding;GO:0000981//DNA-binding transcription factor activity, RNA polymerase II-specific;GO:0001222//transcription corepressor binding;GO:0005515//protein binding;GO:0044877//protein-containing complex binding;GO:0046872//metal ion binding;GO:1990226//histone methyltransferase binding	GO:0006357//regulation of transcription by RNA polymerase II;GO:0010571//positive regulation of nuclear cell cycle DNA replication;GO:0050821//protein stabilization	zf-C2H2
ENSG00000011454	843	901	9.42	10.66	9.42	10.66	0.178408	0.000622128	0.00272262	RABGAP1	RAB GTPase activating protein 1 [Source:HGNC Symbol;Acc:HGNC:17155]	-	-	-	-	GO:0005737//cytoplasm;GO:0005813//centrosome;GO:0005815//microtubule organizing center;GO:0005829//cytosol;GO:0005856//cytoskeleton;GO:0005875//microtubule associated complex	GO:0005096//GTPase activator activity;GO:0005515//protein binding;GO:0015631//tubulin binding;GO:0031267//small GTPase binding	GO:0007049//cell cycle;GO:0043087//regulation of GTPase activity;GO:0043547//positive regulation of GTPase activity;GO:0090630//activation of GTPase activity	--
ENSG00000011465	52	46	1.38	2.16	1.38	2.16	0.646363	1	1	DCN	decorin [Source:HGNC Symbol;Acc:HGNC:2705]	Human Diseases;Environmental Information Processing	Cancer: overview;Signal transduction	ko05205//Proteoglycans in cancer;ko04350//TGF-beta signaling pathway	K04660;K04660	GO:0005576//extracellular region;GO:0005615//extracellular space;GO:0005796//Golgi lumen;GO:0043202//lysosomal lumen;GO:0062023//collagen-containing extracellular matrix	GO:0003723//RNA binding;GO:0005515//protein binding;GO:0005518//collagen binding;GO:0005539//glycosaminoglycan binding;GO:0030021//extracellular matrix structural constituent conferring compression resistance;GO:0050840//extracellular matrix binding	GO:0009887//animal organ morphogenesis;GO:0010508//positive regulation of autophagy;GO:0010596//negative regulation of endothelial cell migration;GO:0014068//positive regulation of phosphatidylinositol 3-kinase signaling;GO:0016239//positive regulation of macroautophagy;GO:0016525//negative regulation of angiogenesis;GO:0019800//peptide cross-linking via chondroitin 4-sulfate glycosaminoglycan;GO…	--
ENSG00000011478	206	174.03	4.65	4.89	4.65	4.89	0.0726037	0.610906	0.82999	QPCTL	glutaminyl-peptide cyclotransferase like [Source:HGNC Symbol;Acc:HGNC:25952]	-	-	-	-	GO:0000139//Golgi membrane;GO:0005794//Golgi apparatus;GO:0016020//membrane;GO:0016021//integral component of membrane	GO:0005515//protein binding;GO:0008270//zinc ion binding;GO:0016603//glutaminyl-peptide cyclotransferase activity;GO:0016740//transferase activity;GO:0016746//acyltransferase activity;GO:0046872//metal ion binding	GO:0017186//peptidyl-pyroglutamic acid biosynthetic process, using glutaminyl-peptide cyclotransferase	--
ENSG00000011485	1181	1160	26.41	28.88	26.41	28.88	0.128986	0.0447549	0.114864	PPP5C	protein phosphatase 5 catalytic subunit [Source:HGNC Symbol;Acc:HGNC:9322]	Environmental Information Processing	Signal transduction	ko04010//MAPK signaling pathway	K04460	GO:0005634//nucleus;GO:0005654//nucleoplasm;GO:0005737//cytoplasm;GO:0005829//cytosol;GO:0005886//plasma membrane;GO:0016020//membrane;GO:0032991//protein-containing complex;GO:0043231//intracellular membrane-bounded organelle;GO:0101031//chaperone complex;GO:0110165//cellular anatomical entity	GO:0003723//RNA binding;GO:0004721//phosphoprotein phosphatase activity;GO:0004722//protein serine/threonine phosphatase activity;GO:0005515//protein binding;GO:0005524//ATP binding;GO:0008289//lipid binding;GO:0016787//hydrolase activity;GO:0016791//phosphatase activity;GO:0042802//identical protein binding;GO:0043531//ADP binding;GO:0046872//metal ion binding;GO:0048156//tau protein binding;GO:…	GO:0000165//MAPK cascade;GO:0000278//mitotic cell cycle;GO:0006281//DNA repair;GO:0006302//double-strand break repair;GO:0006351//transcription, DNA-templated;GO:0006470//protein dephosphorylation;GO:0006974//cellular response to DNA damage stimulus;GO:0010288//response to lead ion;GO:0035970//peptidyl-threonine dephosphorylation;GO:0043123//positive regulation of I-kappaB kinase/NF-kappaB signal…	--
ENSG00000011523	299	261.09	2.64	2.55	2.64	2.55	-0.0500407	0.738617	0.939074	CEP68	centrosomal protein 68 [Source:HGNC Symbol;Acc:HGNC:29076]	-	-	-	-	GO:0005654//nucleoplasm;GO:0005737//cytoplasm;GO:0005813//centrosome;GO:0005815//microtubule organizing center;GO:0005829//cytosol;GO:0005856//cytoskeleton;GO:0030054//cell junction;GO:0034451//centriolar satellite	GO:0005515//protein binding;GO:0019901//protein kinase binding;GO:0019904//protein domain specific binding	GO:0007098//centrosome cycle;GO:0010457//centriole-centriole cohesion;GO:0033365//protein localization to organelle	--
ENSG00000011566	1909	1441	22.53	18.37	22.53	18.37	-0.294496	3.47491e-06	2.31216e-05	MAP4K3	mitogen-activated protein kinase kinase kinase kinase 3 [Source:HGNC Symbol;Acc:HGNC:6865]	Environmental Information Processing	Signal transduction	ko04010//MAPK signaling pathway	K04406	-	GO:0000166//nucleotide binding;GO:0004672//protein kinase activity;GO:0004674//protein serine/threonine kinase activity;GO:0004712//protein serine/threonine/tyrosine kinase activity;GO:0005515//protein binding;GO:0005524//ATP binding;GO:0008349//MAP kinase kinase kinase kinase activity;GO:0016301//kinase activity;GO:0016740//transferase activity;GO:0106310//protein serine kinase activity	GO:0000165//MAPK cascade;GO:0006468//protein phosphorylation;GO:0007254//JNK cascade;GO:0009411//response to UV;GO:0016310//phosphorylation;GO:0034612//response to tumor necrosis factor;GO:0035556//intracellular signal transduction	--
ENSG00000011590	0	1	0	0.03	0.001	0.03	4.90689	1	1	ZBTB32	zinc finger and BTB domain containing 32 [Source:HGNC Symbol;Acc:HGNC:16763]	-	-	-	-	GO:0000785//chromatin;GO:0005634//nucleus;GO:0005654//nucleoplasm	GO:0000978//RNA polymerase II cis-regulatory region sequence-specific DNA binding;GO:0000981//DNA-binding transcription factor activity, RNA polymerase II-specific;GO:0001227//DNA-binding transcription repressor activity, RNA polymerase II-specific;GO:0003677//DNA binding;GO:0005515//protein binding;GO:0008270//zinc ion binding;GO:0042802//identical protein binding;GO:0046872//metal ion binding;G…	GO:0000122//negative regulation of transcription by RNA polymerase II;GO:0006357//regulation of transcription by RNA polymerase II	ZBTB
ENSG00000011600	3	2	0.27	0.19	0.27	0.19	-0.50696	1	1	TYROBP	transmembrane immune signaling adaptor TYROBP [Source:HGNC Symbol;Acc:HGNC:12449]	Organismal Systems;Organismal Systems	Immune system;Development and regeneration	ko04650//Natural killer cell mediated cytotoxicity;ko04380//Osteoclast differentiation	K07992;K07992	GO:0005886//plasma membrane;GO:0005887//integral component of plasma membrane;GO:0009986//cell surface;GO:0016020//membrane;GO:0016021//integral component of membrane;GO:0030667//secretory granule membrane	GO:0005102//signaling receptor binding;GO:0005515//protein binding;GO:0042802//identical protein binding;GO:0042803//protein homodimerization activity;GO:0046872//metal ion binding	GO:0002222//stimulatory killer cell immunoglobulin-like receptor signaling pathway;GO:0002223//stimulatory C-type lectin receptor signaling pathway;GO:0002274//myeloid leukocyte activation;GO:0002282//microglial cell activation involved in immune response;GO:0002283//neutrophil activation involved in immune response;GO:0002376//immune system process;GO:0006968//cellular defense response;GO:000716…	--
ENSG00000011638	7	3	0.33	0.17	0.33	0.17	-0.956931	0.343873	0.565262	LDAF1	lipid droplet assembly factor 1 [Source:HGNC Symbol;Acc:HGNC:30136]	-	-	-	-	GO:0005783//endoplasmic reticulum;GO:0005789//endoplasmic reticulum membrane;GO:0005811//lipid droplet;GO:0016020//membrane;GO:0016021//integral component of membrane	GO:0005515//protein binding	GO:0140042//lipid droplet formation	--
ENSG00000011677	0	0	0	0	0.001	0.001	0	1	1	GABRA3	gamma-aminobutyric acid type A receptor subunit alpha3 [Source:HGNC Symbol;Acc:HGNC:4077]	Environmental Information Processing;Organismal Systems;Human Diseases;Organismal Systems;Organismal Systems;Human Diseases	Signaling molecules and interaction;Nervous system;Substance dependence;Nervous system;Sensory system;Substance dependence	ko04080//Neuroactive ligand-receptor interaction;ko04723//Retrograde endocannabinoid signaling;ko05032//Morphine addiction;ko04727//GABAergic synapse;ko04742//Taste transduction;ko05033//Nicotine addiction	K05175;K05175;K05175;K05175;K05175;K05175	GO:0005886//plasma membrane;GO:0005887//integral component of plasma membrane;GO:0016020//membrane;GO:0016021//integral component of membrane;GO:0030054//cell junction;GO:0032590//dendrite membrane;GO:0034707//chloride channel complex;GO:0043005//neuron projection;GO:0045202//synapse;GO:0045211//postsynaptic membrane;GO:0098794//postsynapse;GO:0098982//GABA-ergic synapse;GO:0099060//integral comp…	GO:0004888//transmembrane signaling receptor activity;GO:0004890//GABA-A receptor activity;GO:0005216//ion channel activity;GO:0005230//extracellular ligand-gated ion channel activity;GO:0005237//inhibitory extracellular ligand-gated ion channel activity;GO:0005254//chloride channel activity;GO:0005515//protein binding;GO:0008503//benzodiazepine receptor activity;GO:0022851//GABA-gated chloride i…	GO:0006811//ion transport;GO:0006821//chloride transport;GO:0007165//signal transduction;GO:0007214//gamma-aminobutyric acid signaling pathway;GO:0007268//chemical synaptic transmission;GO:0034220//ion transmembrane transport;GO:0042391//regulation of membrane potential;GO:0050877//nervous system process;GO:0051932//synaptic transmission, GABAergic;GO:0060078//regulation of postsynaptic membrane …	--
ENSG00000012048	1150	1047	12.48	14.58	12.48	14.58	0.224373	0.793819	0.98317	BRCA1	BRCA1 DNA repair associated [Source:HGNC Symbol;Acc:HGNC:1100]	Environmental Information Processing;Human Diseases;Human Diseases;Genetic Information Processing;Human Diseases;Genetic Information Processing;Genetic Information Processing	Signal transduction;Cancer: overview;Cancer: specific types;Folding, sorting and degradation;Drug resistance: antineoplastic;Replication and repair;Replication and repair	ko04151//PI3K-Akt signaling pathway;ko05206//MicroRNAs in cancer;ko05224//Breast cancer;ko04120//Ubiquitin mediated proteolysis;ko01524//Platinum drug resistance;ko03460//Fanconi anemia pathway;ko03440//Homologous recombination	K10605;K10605;K10605;K10605;K10605;K10605;K10605	GO:0000151//ubiquitin ligase complex;GO:0000152//nuclear ubiquitin ligase complex;GO:0000793//condensed chromosome;GO:0000794//condensed nuclear chromosome;GO:0000800//lateral element;GO:0000931//gamma-tubulin large complex;GO:0005634//nucleus;GO:0005654//nucleoplasm;GO:0005694//chromosome;GO:0005737//cytoplasm;GO:0005886//plasma membrane;GO:0016020//membrane;GO:0016021//integral component of mem…	GO:0000976//transcription cis-regulatory region binding;GO:0003677//DNA binding;GO:0003684//damaged DNA binding;GO:0003713//transcription coactivator activity;GO:0003723//RNA binding;GO:0004842//ubiquitin-protein transferase activity;GO:0005515//protein binding;GO:0008270//zinc ion binding;GO:0015631//tubulin binding;GO:0016740//transferase activity;GO:0019899//enzyme binding;GO:0031625//ubiquiti…	GO:0000209//protein polyubiquitination;GO:0000724//double-strand break repair via homologous recombination;GO:0006281//DNA repair;GO:0006282//regulation of DNA repair;GO:0006301//postreplication repair;GO:0006302//double-strand break repair;GO:0006310//DNA recombination;GO:0006349//regulation of gene expression by genetic imprinting;GO:0006357//regulation of transcription by RNA polymerase II;GO:…	--
ENSG00000012061	514.82	455.19	19.1	19.79	19.1	19.79	0.051199	0.826094	1	ERCC1	ERCC excision repair 1, endonuclease non-catalytic subunit [Source:HGNC Symbol;Acc:HGNC:3433]	Human Diseases;Genetic Information Processing;Genetic Information Processing	Drug resistance: antineoplastic;Replication and repair;Replication and repair	ko01524//Platinum drug resistance;ko03460//Fanconi anemia pathway;ko03420//Nucleotide excision repair	K10849;K10849;K10849	GO:0000109//nucleotide-excision repair complex;GO:0000110//nucleotide-excision repair factor 1 complex;GO:0000781//chromosome, telomeric region;GO:0005634//nucleus;GO:0005654//nucleoplasm;GO:0005737//cytoplasm;GO:0070522//ERCC4-ERCC1 complex	GO:0000014//single-stranded DNA endodeoxyribonuclease activity;GO:0001094//TFIID-class transcription factor complex binding;GO:0003677//DNA binding;GO:0003684//damaged DNA binding;GO:0003697//single-stranded DNA binding;GO:0004518//nuclease activity;GO:0004519//endonuclease activity;GO:0005515//protein binding;GO:0008022//protein C-terminus binding;GO:0016787//hydrolase activity;GO:0019904//prote…	GO:0000710//meiotic mismatch repair;GO:0000720//pyrimidine dimer repair by nucleotide-excision repair;GO:0006281//DNA repair;GO:0006289//nucleotide-excision repair;GO:0006295//nucleotide-excision repair, DNA incision, 3'-to lesion;GO:0006296//nucleotide-excision repair, DNA incision, 5'-to lesion;GO:0006302//double-strand break repair;GO:0006303//double-strand break repair via nonhomologous end j…	--
ENSG00000012124	2	3	0.03	0.08	0.03	0.08	1.41504	1	1	CD22	CD22 molecule [Source:HGNC Symbol;Acc:HGNC:1643]	Organismal Systems;Environmental Information Processing;Organismal Systems	Immune system;Signaling molecules and interaction;Immune system	ko04640//Hematopoietic cell lineage;ko04514//Cell adhesion molecules;ko04662//B cell receptor signaling pathway	K06467;K06467;K06467	GO:0005737//cytoplasm;GO:0005769//early endosome;GO:0005886//plasma membrane;GO:0005887//integral component of plasma membrane;GO:0009897//external side of plasma membrane;GO:0009986//cell surface;GO:0016020//membrane;GO:0016021//integral component of membrane;GO:0032809//neuronal cell body membrane;GO:0055037//recycling endosome;GO:0070062//extracellular exosome	GO:0001791//IgM binding;GO:0005102//signaling receptor binding;GO:0005515//protein binding;GO:0019903//protein phosphatase binding;GO:0030246//carbohydrate binding;GO:0033691//sialic acid binding;GO:0042609//CD4 receptor binding	GO:0002638//negative regulation of immunoglobulin production;GO:0007155//cell adhesion;GO:0030100//regulation of endocytosis;GO:0030888//regulation of B cell proliferation;GO:0042113//B cell activation;GO:0050776//regulation of immune response;GO:0050849//negative regulation of calcium-mediated signaling;GO:0050859//negative regulation of B cell receptor signaling pathway	--
ENSG00000012171	372	373	6.3	6.99	6.3	6.99	0.149941	0.150117	0.304497	SEMA3B	semaphorin 3B [Source:HGNC Symbol;Acc:HGNC:10724]	Organismal Systems	Development and regeneration	ko04360//Axon guidance	K06840	GO:0005576//extracellular region;GO:0005615//extracellular space;GO:0005783//endoplasmic reticulum;GO:0005887//integral component of plasma membrane;GO:0062023//collagen-containing extracellular matrix	GO:0005515//protein binding;GO:0030215//semaphorin receptor binding;GO:0045499//chemorepellent activity	GO:0001755//neural crest cell migration;GO:0007267//cell-cell signaling;GO:0007411//axon guidance;GO:0030335//positive regulation of cell migration;GO:0048843//negative regulation of axon extension involved in axon guidance;GO:0050919//negative chemotaxis;GO:0061643//chemorepulsion of axon;GO:0071526//semaphorin-plexin signaling pathway	--
ENSG00000012174	1328	1162	14.25	13.87	14.25	13.87	-0.0389941	0.538221	0.759449	MBTPS2	membrane bound transcription factor peptidase, site 2 [Source:HGNC Symbol;Acc:HGNC:15455]	Genetic Information Processing	Folding, sorting and degradation	ko04141//Protein processing in endoplasmic reticulum	K07765	GO:0000139//Golgi membrane;GO:0005737//cytoplasm;GO:0016020//membrane;GO:0016021//integral component of membrane	GO:0004222//metalloendopeptidase activity;GO:0005515//protein binding;GO:0008233//peptidase activity;GO:0008237//metallopeptidase activity;GO:0016787//hydrolase activity;GO:0046872//metal ion binding	GO:0006508//proteolysis;GO:0006629//lipid metabolic process;GO:0008202//steroid metabolic process;GO:0008203//cholesterol metabolic process;GO:0030968//endoplasmic reticulum unfolded protein response;GO:0031293//membrane protein intracellular domain proteolysis;GO:0034976//response to endoplasmic reticulum stress;GO:0036500//ATF6-mediated unfolded protein response;GO:0045540//regulation of choles…	--
ENSG00000012211	132.25	109.42	2.57	2.87	2.57	2.87	0.159282	0.565334	0.785209	PRICKLE3	prickle planar cell polarity protein 3 [Source:HGNC Symbol;Acc:HGNC:6645]	Environmental Information Processing	Signal transduction	ko04310//Wnt signaling pathway	K04511	GO:0005737//cytoplasm;GO:0005739//mitochondrion;GO:0005886//plasma membrane;GO:0016020//membrane	GO:0005515//protein binding;GO:0008270//zinc ion binding;GO:0046872//metal ion binding	GO:0008150//biological_process;GO:0030030//cell projection organization	--
ENSG00000012223	1	0	0.02	0	0.02	0.001	-4.32193	1	1	LTF	lactotransferrin [Source:HGNC Symbol;Acc:HGNC:6720]	-	-	-	-	GO:0005576//extracellular region;GO:0005615//extracellular space;GO:0005634//nucleus;GO:0005737//cytoplasm;GO:0005769//early endosome;GO:0005886//plasma membrane;GO:0009986//cell surface;GO:0030141//secretory granule;GO:0032991//protein-containing complex;GO:0035580//specific granule lumen;GO:0042581//specific granule;GO:0055037//recycling endosome;GO:0070062//extracellular exosome;GO:0097013//ph…	GO:0001530//lipopolysaccharide binding;GO:0003677//DNA binding;GO:0004252//serine-type endopeptidase activity;GO:0004869//cysteine-type endopeptidase inhibitor activity;GO:0005506//iron ion binding;GO:0005515//protein binding;GO:0008201//heparin binding;GO:0008233//peptidase activity;GO:0008236//serine-type peptidase activity;GO:0016787//hydrolase activity;GO:0043539//protein serine/threonine kin…	GO:0001503//ossification;GO:0001817//regulation of cytokine production;GO:0001895//retina homeostasis;GO:0002227//innate immune response in mucosa;GO:0002376//immune system process;GO:0006508//proteolysis;GO:0006811//ion transport;GO:0006826//iron ion transport;GO:0006959//humoral immune response;GO:0019731//antibacterial humoral response;GO:0019732//antifungal humoral response;GO:0031640//killin…	Others
ENSG00000012232	980	774	7.42	6.6	7.42	6.6	-0.168953	0.0102007	0.0327755	EXTL3	exostosin like glycosyltransferase 3 [Source:HGNC Symbol;Acc:HGNC:3518]	Metabolism;Metabolism	Global and overview maps;Glycan biosynthesis and metabolism	ko01100//Metabolic pathways;ko00534//Glycosaminoglycan biosynthesis - heparan sulfate / heparin	K02370;K02370	GO:0005783//endoplasmic reticulum;GO:0005789//endoplasmic reticulum membrane;GO:0005794//Golgi apparatus;GO:0016020//membrane;GO:0016021//integral component of membrane	GO:0001888//glucuronyl-galactosyl-proteoglycan 4-alpha-N-acetylglucosaminyltransferase activity;GO:0005515//protein binding;GO:0016740//transferase activity;GO:0016757//glycosyltransferase activity;GO:0046872//metal ion binding	GO:0006486//protein glycosylation;GO:0015012//heparan sulfate proteoglycan biosynthetic process;GO:0030307//positive regulation of cell growth	--
ENSG00000012504	872	1281	20.63	32.91	20.63	32.91	0.673782	8.6967e-27	2.56497e-25	NR1H4	nuclear receptor subfamily 1 group H member 4 [Source:HGNC Symbol;Acc:HGNC:7967]	Organismal Systems	Digestive system	ko04976//Bile secretion	K08537	GO:0000785//chromatin;GO:0000791//euchromatin;GO:0005634//nucleus;GO:0005654//nucleoplasm;GO:0043235//receptor complex	GO:0000976//transcription cis-regulatory region binding;GO:0000977//RNA polymerase II transcription regulatory region sequence-specific DNA binding;GO:0000978//RNA polymerase II cis-regulatory region sequence-specific DNA binding;GO:0000981//DNA-binding transcription factor activity, RNA polymerase II-specific;GO:0001221//transcription coregulator binding;GO:0001228//DNA-binding transcription act…	GO:0000122//negative regulation of transcription by RNA polymerase II;GO:0001080//nitrogen catabolite activation of transcription from RNA polymerase II promoter;GO:0001678//cellular glucose homeostasis;GO:0002376//immune system process;GO:0006355//regulation of transcription, DNA-templated;GO:0006357//regulation of transcription by RNA polymerase II;GO:0006954//inflammatory response;GO:0007043//…	THR-like
ENSG00000012660	2930	3147	53.52	63.48	53.52	63.48	0.246224	1.30362e-09	1.32488e-08	ELOVL5	ELOVL fatty acid elongase 5 [Source:HGNC Symbol;Acc:HGNC:21308]	Metabolism;Metabolism;Metabolism;Metabolism	Global and overview maps;Global and overview maps;Lipid metabolism;Lipid metabolism	ko01100//Metabolic pathways;ko01212//Fatty acid metabolism;ko00062//Fatty acid elongation;ko01040//Biosynthesis of unsaturated fatty acids	K10244;K10244;K10244;K10244	GO:0005783//endoplasmic reticulum;GO:0005789//endoplasmic reticulum membrane;GO:0016020//membrane;GO:0016021//integral component of membrane;GO:0030176//integral component of endoplasmic reticulum membrane;GO:0030425//dendrite;GO:0042995//cell projection;GO:0043025//neuronal cell body;GO:0097447//dendritic tree	GO:0005515//protein binding;GO:0009922//fatty acid elongase activity;GO:0016740//transferase activity;GO:0102756//very-long-chain 3-ketoacyl-CoA synthase activity	GO:0006629//lipid metabolic process;GO:0006631//fatty acid metabolic process;GO:0006633//fatty acid biosynthetic process;GO:0006636//unsaturated fatty acid biosynthetic process;GO:0019367//fatty acid elongation, saturated fatty acid;GO:0030148//sphingolipid biosynthetic process;GO:0030497//fatty acid elongation;GO:0034625//fatty acid elongation, monounsaturated fatty acid;GO:0034626//fatty acid e…	--
ENSG00000012779	2	1	0.04	0.02	0.04	0.02	-1	1	1	ALOX5	arachidonate 5-lipoxygenase [Source:HGNC Symbol;Acc:HGNC:435]	Metabolism;Organismal Systems;Organismal Systems;Human Diseases;Metabolism;Organismal Systems	Global and overview maps;Immune system;Nervous system;Infectious disease: parasitic;Lipid metabolism;Endocrine system	ko01100//Metabolic pathways;ko04664//Fc epsilon RI signaling pathway;ko04726//Serotonergic synapse;ko05145//Toxoplasmosis;ko00590//Arachidonic acid metabolism;ko04913//Ovarian steroidogenesis	K00461;K00461;K00461;K00461;K00461;K00461	GO:0005576//extracellular region;GO:0005615//extracellular space;GO:0005634//nucleus;GO:0005635//nuclear envelope;GO:0005641//nuclear envelope lumen;GO:0005654//nucleoplasm;GO:0005737//cytoplasm;GO:0005829//cytosol;GO:0016020//membrane;GO:0016363//nuclear matrix;GO:0031965//nuclear membrane;GO:0034774//secretory granule lumen;GO:0048471//perinuclear region of cytoplasm;GO:1904813//ficolin-1-rich …	GO:0004051//arachidonate 5-lipoxygenase activity;GO:0004052//arachidonate 12(S)-lipoxygenase activity;GO:0005506//iron ion binding;GO:0005515//protein binding;GO:0016491//oxidoreductase activity;GO:0016702//oxidoreductase activity, acting on single donors with incorporation of molecular oxygen, incorporation of two atoms of oxygen;GO:0016787//hydrolase activity;GO:0036403//arachidonate 8(S)-lipox…	GO:0001937//negative regulation of endothelial cell proliferation;GO:0002232//leukocyte chemotaxis involved in inflammatory response;GO:0002523//leukocyte migration involved in inflammatory response;GO:0002540//leukotriene production involved in inflammatory response;GO:0006629//lipid metabolic process;GO:0006691//leukotriene metabolic process;GO:0006954//inflammatory response;GO:0006959//humoral…	--
ENSG00000012817	1751	1300	17.2	14.7	17.2	14.7	-0.226592	1.07211e-06	7.6918e-06	KDM5D	lysine demethylase 5D [Source:HGNC Symbol;Acc:HGNC:11115]	-	-	-	-	GO:0001650//fibrillar center;GO:0005634//nucleus;GO:0005654//nucleoplasm	GO:0003677//DNA binding;GO:0005515//protein binding;GO:0016491//oxidoreductase activity;GO:0032452//histone demethylase activity;GO:0032453//histone H3-methyl-lysine-4 demethylase activity;GO:0034647//histone H3-tri/di/monomethyl-lysine-4 demethylase activity;GO:0046872//metal ion binding;GO:0050681//androgen receptor binding;GO:0051213//dioxygenase activity	GO:0002457//T cell antigen processing and presentation;GO:0006325//chromatin organization;GO:0006338//chromatin remodeling;GO:0034720//histone H3-K4 demethylation;GO:0034721//histone H3-K4 demethylation, trimethyl-H3-K4-specific;GO:0060765//regulation of androgen receptor signaling pathway;GO:0070076//histone lysine demethylation	--
ENSG00000012822	295	241	4.34	4.6	4.34	4.6	0.0839388	0.305829	0.516875	CALCOCO1	calcium binding and coiled-coil domain 1 [Source:HGNC Symbol;Acc:HGNC:29306]	-	-	-	-	GO:0000785//chromatin;GO:0005634//nucleus;GO:0005737//cytoplasm;GO:0005829//cytosol;GO:0043231//intracellular membrane-bounded organelle	GO:0000976//transcription cis-regulatory region binding;GO:0000978//RNA polymerase II cis-regulatory region sequence-specific DNA binding;GO:0003682//chromatin binding;GO:0003712//transcription coregulator activity;GO:0003713//transcription coactivator activity;GO:0005515//protein binding;GO:0008013//beta-catenin binding;GO:0008022//protein C-terminus binding;GO:0030374//nuclear receptor coactiva…	GO:0007165//signal transduction;GO:0010628//positive regulation of gene expression;GO:0016055//Wnt signaling pathway;GO:0030518//intracellular steroid hormone receptor signaling pathway;GO:0045893//positive regulation of transcription, DNA-templated;GO:0045944//positive regulation of transcription by RNA polymerase II	--
ENSG00000012963	1196	1128.97	16.92	18.28	16.92	18.28	0.111537	0.274098	0.476262	UBR7	ubiquitin protein ligase E3 component n-recognin 7 [Source:HGNC Symbol;Acc:HGNC:20344]	-	-	-	-	-	GO:0003674//molecular_function;GO:0008270//zinc ion binding;GO:0016740//transferase activity;GO:0046872//metal ion binding;GO:0061630//ubiquitin protein ligase activity	GO:0008150//biological_process;GO:0016567//protein ubiquitination	--
ENSG00000012983	1490	1284	17.11	16.53	17.11	16.53	-0.049753	0.306163	0.517384	MAP4K5	mitogen-activated protein kinase kinase kinase kinase 5 [Source:HGNC Symbol;Acc:HGNC:6867]	-	-	-	-	GO:0005737//cytoplasm	GO:0000166//nucleotide binding;GO:0004672//protein kinase activity;GO:0004674//protein serine/threonine kinase activity;GO:0004712//protein serine/threonine/tyrosine kinase activity;GO:0005515//protein binding;GO:0005524//ATP binding;GO:0008349//MAP kinase kinase kinase kinase activity;GO:0016301//kinase activity;GO:0016740//transferase activity;GO:0106310//protein serine kinase activity	GO:0000165//MAPK cascade;GO:0006468//protein phosphorylation;GO:0016310//phosphorylation;GO:0035556//intracellular signal transduction	--
ENSG00000013016	0	1	0	0.01	0.001	0.01	3.32193	1	1	EHD3	EH domain containing 3 [Source:HGNC Symbol;Acc:HGNC:3244]	Cellular Processes	Transport and catabolism	ko04144//Endocytosis	K12476	GO:0005634//nucleus;GO:0005737//cytoplasm;GO:0005768//endosome;GO:0005769//early endosome;GO:0005829//cytosol;GO:0005886//plasma membrane;GO:0005925//focal adhesion;GO:0005929//cilium;GO:0010008//endosome membrane;GO:0016020//membrane;GO:0020018//ciliary pocket membrane;GO:0030139//endocytic vesicle;GO:0042995//cell projection;GO:0043231//intracellular membrane-bounded organelle;GO:0048471//perin…	GO:0000166//nucleotide binding;GO:0003676//nucleic acid binding;GO:0005509//calcium ion binding;GO:0005515//protein binding;GO:0005524//ATP binding;GO:0005525//GTP binding;GO:0046872//metal ion binding	GO:0001881//receptor recycling;GO:0006897//endocytosis;GO:0015031//protein transport;GO:0016197//endosomal transport;GO:0030030//cell projection organization;GO:0032456//endocytic recycling;GO:0034498//early endosome to Golgi transport;GO:0051260//protein homooligomerization;GO:0055117//regulation of cardiac muscle contraction;GO:0060271//cilium assembly;GO:0072659//protein localization to plasma…	--
ENSG00000013275	2309	1885	63.12	57.37	63.12	57.37	-0.137801	0.00488749	0.017219	PSMC4	proteasome 26S subunit, ATPase 4 [Source:HGNC Symbol;Acc:HGNC:9551]	Human Diseases;Human Diseases;Human Diseases;Human Diseases;Human Diseases;Human Diseases;Human Diseases;Human Diseases;Genetic Information Processing	Neurodegenerative disease;Neurodegenerative disease;Neurodegenerative disease;Neurodegenerative disease;Neurodegenerative disease;Neurodegenerative disease;Infectious disease: viral;Neurodegenerative disease;Folding, sorting and degradation	ko05022//Pathways of neurodegeneration - multiple diseases;ko05010//Alzheimer disease;ko05014//Amyotrophic lateral sclerosis;ko05016//Huntington disease;ko05020//Prion disease;ko05012//Parkinson disease;ko05169//Epstein-Barr virus infection;ko05017//Spinocerebellar ataxia;ko03050//Proteasome	K03063;K03063;K03063;K03063;K03063;K03063;K03063;K03063;K03063	GO:0000502//proteasome complex;GO:0005634//nucleus;GO:0005654//nucleoplasm;GO:0005737//cytoplasm;GO:0005829//cytosol;GO:0008540//proteasome regulatory particle, base subcomplex;GO:0016020//membrane;GO:0022624//proteasome accessory complex;GO:0043229//intracellular organelle	GO:0000166//nucleotide binding;GO:0005515//protein binding;GO:0005524//ATP binding;GO:0016887//ATP hydrolysis activity;GO:0036402//proteasome-activating activity	GO:0001824//blastocyst development;GO:0006261//DNA-dependent DNA replication;GO:0006508//proteolysis;GO:0030163//protein catabolic process;GO:0043161//proteasome-mediated ubiquitin-dependent protein catabolic process;GO:0043488//regulation of mRNA stability;GO:0044085//cellular component biogenesis;GO:1901800//positive regulation of proteasomal protein catabolic process	--
ENSG00000013288	828	718	7.04	6.59	7.04	6.59	-0.095297	0.52365	0.743957	MAN2B2	mannosidase alpha class 2B member 2 [Source:HGNC Symbol;Acc:HGNC:29623]	Metabolism	Glycan biosynthesis and metabolism	ko00511//Other glycan degradation	K12312	GO:0005576//extracellular region;GO:0005764//lysosome;GO:0043202//lysosomal lumen;GO:0070062//extracellular exosome	GO:0003824//catalytic activity;GO:0004559//alpha-mannosidase activity;GO:0005515//protein binding;GO:0016787//hydrolase activity;GO:0016798//hydrolase activity, acting on glycosyl bonds;GO:0030246//carbohydrate binding;GO:0046872//metal ion binding	GO:0005975//carbohydrate metabolic process;GO:0006013//mannose metabolic process;GO:0008152//metabolic process	--
ENSG00000013293	0	1	0	0.01	0.001	0.01	3.32193	1	1	SLC7A14	solute carrier family 7 member 14 [Source:HGNC Symbol;Acc:HGNC:29326]	-	-	-	-	GO:0005654//nucleoplasm;GO:0005764//lysosome;GO:0005765//lysosomal membrane;GO:0005829//cytosol;GO:0005886//plasma membrane;GO:0016020//membrane;GO:0016021//integral component of membrane;GO:0043231//intracellular membrane-bounded organelle	GO:0005515//protein binding;GO:0015171//amino acid transmembrane transporter activity;GO:0022857//transmembrane transporter activity	GO:0003333//amino acid transmembrane transport;GO:0006865//amino acid transport;GO:0055085//transmembrane transport	--
ENSG00000013297	1406	1193	24.32	22.96	24.32	22.96	-0.0830206	0.172852	0.341003	CLDN11	claudin 11 [Source:HGNC Symbol;Acc:HGNC:8514]	Human Diseases;Cellular Processes;Human Diseases;Environmental Information Processing;Organismal Systems	Infectious disease: bacterial;Cellular community - eukaryotes;Infectious disease: viral;Signaling molecules and interaction;Immune system	ko05130//Pathogenic Escherichia coli infection;ko04530//Tight junction;ko05160//Hepatitis C;ko04514//Cell adhesion molecules;ko04670//Leukocyte transendothelial migration	K06087;K06087;K06087;K06087;K06087	GO:0005811//lipid droplet;GO:0005883//neurofilament;GO:0005886//plasma membrane;GO:0005923//bicellular tight junction;GO:0016020//membrane;GO:0016021//integral component of membrane;GO:0030054//cell junction;GO:0030424//axon;GO:0045178//basal part of cell;GO:0070160//tight junction	GO:0005198//structural molecule activity;GO:0005515//protein binding;GO:0042802//identical protein binding	GO:0007155//cell adhesion;GO:0007283//spermatogenesis;GO:0008366//axon ensheathment;GO:0016338//calcium-independent cell-cell adhesion via plasma membrane cell-adhesion molecules;GO:0070830//bicellular tight junction assembly;GO:0120192//tight junction assembly	--
ENSG00000013306	2568	2868	79.41	99.01	79.41	99.01	0.318254	1.3651e-12	1.82425e-11	SLC25A39	solute carrier family 25 member 39 [Source:HGNC Symbol;Acc:HGNC:24279]	-	-	-	-	GO:0005739//mitochondrion;GO:0005743//mitochondrial inner membrane;GO:0016020//membrane;GO:0016021//integral component of membrane	-	GO:0006783//heme biosynthetic process;GO:0055085//transmembrane transport;GO:1990542//mitochondrial transmembrane transport	--
ENSG00000013364	2763	1448	62.06	35.71	62.06	35.71	-0.797336	3.36924e-55	2.00596e-53	MVP	major vault protein [Source:HGNC Symbol;Acc:HGNC:7531]	-	-	-	-	GO:0005576//extracellular region;GO:0005634//nucleus;GO:0005643//nuclear pore;GO:0005737//cytoplasm;GO:0005829//cytosol;GO:0005856//cytoskeleton;GO:0016020//membrane;GO:0034774//secretory granule lumen;GO:0048471//perinuclear region of cytoplasm;GO:0070062//extracellular exosome;GO:1904813//ficolin-1-rich granule lumen	GO:0005515//protein binding;GO:0019901//protein kinase binding;GO:0019903//protein phosphatase binding;GO:0042802//identical protein binding	GO:0015031//protein transport;GO:0031953//negative regulation of protein autophosphorylation;GO:0038127//ERBB signaling pathway;GO:0042059//negative regulation of epidermal growth factor receptor signaling pathway;GO:0051028//mRNA transport;GO:0061099//negative regulation of protein tyrosine kinase activity	--
ENSG00000013374	2366	900	72.06	33.01	72.06	33.01	-1.1263	3.61409e-108	3.977e-106	NUB1	negative regulator of ubiquitin like proteins 1 [Source:HGNC Symbol;Acc:HGNC:17623]	-	-	-	-	GO:0005634//nucleus;GO:0005654//nucleoplasm;GO:0005730//nucleolus;GO:0005829//cytosol	GO:0005515//protein binding	GO:0006511//ubiquitin-dependent protein catabolic process;GO:0016567//protein ubiquitination;GO:0032436//positive regulation of proteasomal ubiquitin-dependent protein catabolic process;GO:0034341//response to interferon-gamma;GO:0034612//response to tumor necrosis factor;GO:2000058//regulation of ubiquitin-dependent protein catabolic process	--
ENSG00000013375	2775.29	2163.09	40.92	35.68	40.92	35.68	-0.197691	8.20822e-06	5.14821e-05	PGM3	phosphoglucomutase 3 [Source:HGNC Symbol;Acc:HGNC:8907]	Metabolism;Metabolism	Global and overview maps;Carbohydrate metabolism	ko01100//Metabolic pathways;ko00520//Amino sugar and nucleotide sugar metabolism	K01836;K01836	GO:0005575//cellular_component;GO:0005829//cytosol	GO:0000287//magnesium ion binding;GO:0003824//catalytic activity;GO:0004610//phosphoacetylglucosamine mutase activity;GO:0004614//phosphoglucomutase activity;GO:0016853//isomerase activity;GO:0016868//intramolecular transferase activity, phosphotransferases;GO:0046872//metal ion binding	GO:0005975//carbohydrate metabolic process;GO:0006041//glucosamine metabolic process;GO:0006048//UDP-N-acetylglucosamine biosynthetic process;GO:0006487//protein N-linked glycosylation;GO:0006493//protein O-linked glycosylation;GO:0007283//spermatogenesis;GO:0019255//glucose 1-phosphate metabolic process;GO:0030097//hemopoiesis;GO:0071704//organic substance metabolic process	--
ENSG00000013392	232	184	2.94	2.59	2.94	2.59	-0.182864	0.223878	0.414744	RWDD2A	RWD domain containing 2A [Source:HGNC Symbol;Acc:HGNC:21385]	-	-	-	-	-	GO:0005515//protein binding	-	--
ENSG00000013441	585	477	16.33	14.42	16.33	14.42	-0.179454	0.134265	0.278441	CLK1	CDC like kinase 1 [Source:HGNC Symbol;Acc:HGNC:2068]	Human Diseases	Infectious disease: bacterial	ko05134//Legionellosis	K23561	GO:0005634//nucleus;GO:0005737//cytoplasm	GO:0000166//nucleotide binding;GO:0004672//protein kinase activity;GO:0004674//protein serine/threonine kinase activity;GO:0004712//protein serine/threonine/tyrosine kinase activity;GO:0004713//protein tyrosine kinase activity;GO:0004715//non-membrane spanning protein tyrosine kinase activity;GO:0005515//protein binding;GO:0005524//ATP binding;GO:0016301//kinase activity;GO:0016740//transferase a…	GO:0006468//protein phosphorylation;GO:0016310//phosphorylation;GO:0018105//peptidyl-serine phosphorylation;GO:0018107//peptidyl-threonine phosphorylation;GO:0018108//peptidyl-tyrosine phosphorylation;GO:0043484//regulation of RNA splicing;GO:0046777//protein autophosphorylation	--
ENSG00000013503	749	651	8.55	8.26	8.55	8.26	-0.0497826	0.569329	0.789108	POLR3B	RNA polymerase III subunit B [Source:HGNC Symbol;Acc:HGNC:30348]	Organismal Systems;Genetic Information Processing	Immune system;Transcription	ko04623//Cytosolic DNA-sensing pathway;ko03020//RNA polymerase	K03021;K03021	GO:0005634//nucleus;GO:0005654//nucleoplasm;GO:0005666//RNA polymerase III complex;GO:0005829//cytosol	GO:0003677//DNA binding;GO:0003899//DNA-directed 5'-3' RNA polymerase activity;GO:0016740//transferase activity;GO:0016779//nucleotidyltransferase activity;GO:0032549//ribonucleoside binding;GO:0046872//metal ion binding	GO:0002376//immune system process;GO:0006351//transcription, DNA-templated;GO:0032728//positive regulation of interferon-beta production;GO:0045087//innate immune response;GO:0045089//positive regulation of innate immune response;GO:0051607//defense response to virus	--
ENSG00000013523	600	633	7.05	7.74	7.05	7.74	0.13471	0.00733739	0.0244825	ANGEL1	angel homolog 1 [Source:HGNC Symbol;Acc:HGNC:19961]	-	-	-	-	GO:0005634//nucleus;GO:0005783//endoplasmic reticulum;GO:0005801//cis-Golgi network;GO:0005829//cytosol;GO:0048471//perinuclear region of cytoplasm	GO:0000175//3'-5'-exoribonuclease activity;GO:0003824//catalytic activity;GO:0008190//eukaryotic initiation factor 4E binding;GO:0019904//protein domain specific binding	GO:0090503//RNA phosphodiester bond hydrolysis, exonucleolytic	--
ENSG00000013561	700	690	20.09	20.99	20.09	20.99	0.0632246	0.102227	0.2257	RNF14	ring finger protein 14 [Source:HGNC Symbol;Acc:HGNC:10058]	-	-	-	-	GO:0000151//ubiquitin ligase complex;GO:0005634//nucleus;GO:0005654//nucleoplasm;GO:0005737//cytoplasm;GO:0005829//cytosol	GO:0003713//transcription coactivator activity;GO:0004842//ubiquitin-protein transferase activity;GO:0005515//protein binding;GO:0016740//transferase activity;GO:0019787//ubiquitin-like protein transferase activity;GO:0031624//ubiquitin conjugating enzyme binding;GO:0046872//metal ion binding;GO:0050681//androgen receptor binding;GO:0061630//ubiquitin protein ligase activity	GO:0000209//protein polyubiquitination;GO:0006355//regulation of transcription, DNA-templated;GO:0006357//regulation of transcription by RNA polymerase II;GO:0006511//ubiquitin-dependent protein catabolic process;GO:0007165//signal transduction;GO:0016567//protein ubiquitination;GO:0030521//androgen receptor signaling pathway;GO:0032436//positive regulation of proteasomal ubiquitin-dependent prot…	--
ENSG00000013563	100.24	106.73	2.62	3.3	2.62	3.3	0.332899	0.268525	0.468876	DNASE1L1	deoxyribonuclease 1 like 1 [Source:HGNC Symbol;Acc:HGNC:2957]	-	-	-	-	GO:0005576//extracellular region;GO:0005634//nucleus;GO:0005783//endoplasmic reticulum;GO:0035580//specific granule lumen	GO:0003677//DNA binding;GO:0003824//catalytic activity;GO:0004518//nuclease activity;GO:0004519//endonuclease activity;GO:0004530//deoxyribonuclease I activity;GO:0004536//deoxyribonuclease activity;GO:0005515//protein binding;GO:0016787//hydrolase activity	GO:0000737//DNA catabolic process, endonucleolytic;GO:0006259//DNA metabolic process;GO:0006308//DNA catabolic process;GO:0090305//nucleic acid phosphodiester bond hydrolysis	--
ENSG00000013573	1082	929	18.95	16.55	18.95	16.55	-0.195367	0.337936	0.558657	DDX11	DEAD/H-box helicase 11 [Source:HGNC Symbol;Acc:HGNC:2736]	-	-	-	-	GO:0000785//chromatin;GO:0000922//spindle pole;GO:0005634//nucleus;GO:0005654//nucleoplasm;GO:0005694//chromosome;GO:0005730//nucleolus;GO:0005737//cytoplasm;GO:0005813//centrosome;GO:0005815//microtubule organizing center;GO:0005856//cytoskeleton;GO:0030496//midbody;GO:0031390//Ctf18 RFC-like complex;GO:0070062//extracellular exosome	GO:0000166//nucleotide binding;GO:0003676//nucleic acid binding;GO:0003677//DNA binding;GO:0003678//DNA helicase activity;GO:0003682//chromatin binding;GO:0003688//DNA replication origin binding;GO:0003690//double-stranded DNA binding;GO:0003697//single-stranded DNA binding;GO:0003723//RNA binding;GO:0003727//single-stranded RNA binding;GO:0004386//helicase activity;GO:0005515//protein binding;GO…	GO:0006139//nucleobase-containing compound metabolic process;GO:0006260//DNA replication;GO:0006281//DNA repair;GO:0006974//cellular response to DNA damage stimulus;GO:0007062//sister chromatid cohesion;GO:0031297//replication fork processing;GO:0032079//positive regulation of endodeoxyribonuclease activity;GO:0032091//negative regulation of protein binding;GO:0032508//DNA duplex unwinding;GO:003…	--
ENSG00000013583	582	595	23.29	26.52	23.29	26.52	0.18737	0.0336588	0.0907197	HEBP1	heme binding protein 1 [Source:HGNC Symbol;Acc:HGNC:17176]	-	-	-	-	GO:0005576//extracellular region;GO:0005737//cytoplasm;GO:0070062//extracellular exosome;GO:0110165//cellular anatomical entity	GO:0020037//heme binding	GO:0007623//circadian rhythm	--
ENSG00000013588	20	29	0.23	0.33	0.23	0.33	0.520832	0.15291	0.309231	GPRC5A	G protein-coupled receptor class C group 5 member A [Source:HGNC Symbol;Acc:HGNC:9836]	-	-	-	-	GO:0005730//nucleolus;GO:0005886//plasma membrane;GO:0005887//integral component of plasma membrane;GO:0016020//membrane;GO:0016021//integral component of membrane;GO:0030659//cytoplasmic vesicle membrane;GO:0031410//cytoplasmic vesicle;GO:0031982//vesicle;GO:0043231//intracellular membrane-bounded organelle;GO:0043235//receptor complex;GO:0070062//extracellular exosome	GO:0004930//G protein-coupled receptor activity;GO:0005515//protein binding;GO:0030295//protein kinase activator activity;GO:0045296//cadherin binding	GO:0007165//signal transduction;GO:0007175//negative regulation of epidermal growth factor-activated receptor activity;GO:0007186//G protein-coupled receptor signaling pathway;GO:0032147//activation of protein kinase activity	--
ENSG00000013619	0	0	0	0	0.001	0.001	0	1	1	MAMLD1	mastermind like domain containing 1 [Source:HGNC Symbol;Acc:HGNC:2568]	-	-	-	-	GO:0005634//nucleus;GO:0005654//nucleoplasm;GO:0005794//Golgi apparatus;GO:0005813//centrosome;GO:0016604//nuclear body	GO:0003674//molecular_function	GO:0006357//regulation of transcription by RNA polymerase II;GO:0008584//male gonad development	--
ENSG00000013725	4	3	0.06	0.05	0.06	0.05	-0.263034	1	1	CD6	CD6 molecule [Source:HGNC Symbol;Acc:HGNC:1691]	Environmental Information Processing	Signaling molecules and interaction	ko04514//Cell adhesion molecules	K06456	GO:0001772//immunological synapse;GO:0005576//extracellular region;GO:0005886//plasma membrane;GO:0005887//integral component of plasma membrane;GO:0009897//external side of plasma membrane;GO:0016020//membrane;GO:0016021//integral component of membrane;GO:0031226//intrinsic component of plasma membrane;GO:0042101//T cell receptor complex;GO:0044214//spanning component of plasma membrane	GO:0001530//lipopolysaccharide binding;GO:0005044//scavenger receptor activity;GO:0005515//protein binding;GO:0019901//protein kinase binding;GO:0042802//identical protein binding;GO:0070891//lipoteichoic acid binding	GO:0001771//immunological synapse formation;GO:0001934//positive regulation of protein phosphorylation;GO:0002250//adaptive immune response;GO:0002376//immune system process;GO:0002438//acute inflammatory response to antigenic stimulus;GO:0006897//endocytosis;GO:0007155//cell adhesion;GO:0007157//heterophilic cell-cell adhesion via plasma membrane cell adhesion molecules;GO:0031663//lipopolysacch…	--
ENSG00000013810	1871	2457	35.26	51.91	35.26	51.91	0.55798	1.23994e-29	3.99686e-28	TACC3	transforming acidic coiled-coil containing protein 3 [Source:HGNC Symbol;Acc:HGNC:11524]	-	-	-	-	GO:0000922//spindle pole;GO:0005737//cytoplasm;GO:0005815//microtubule organizing center;GO:0005819//spindle;GO:0005829//cytosol;GO:0005856//cytoskeleton;GO:0034451//centriolar satellite;GO:0043231//intracellular membrane-bounded organelle;GO:0072686//mitotic spindle	GO:0005515//protein binding	GO:0000226//microtubule cytoskeleton organization;GO:0007049//cell cycle;GO:0007052//mitotic spindle organization;GO:0007091//metaphase/anaphase transition of mitotic cell cycle;GO:0008283//cell population proliferation;GO:0021987//cerebral cortex development;GO:0051301//cell division;GO:0060236//regulation of mitotic spindle organization;GO:1902850//microtubule cytoskeleton organization involved…	--
ENSG00000014123	2099	1641	23.7	20.61	23.7	20.61	-0.201543	0.000101045	0.000523806	UFL1	UFM1 specific ligase 1 [Source:HGNC Symbol;Acc:HGNC:23039]	-	-	-	-	GO:0005634//nucleus;GO:0005694//chromosome;GO:0005737//cytoplasm;GO:0005783//endoplasmic reticulum;GO:0005789//endoplasmic reticulum membrane;GO:0005829//cytosol;GO:0016020//membrane;GO:0032991//protein-containing complex;GO:0035861//site of double-strand break;GO:0043005//neuron projection	GO:0005515//protein binding;GO:0016740//transferase activity;GO:0019901//protein kinase binding;GO:0061666//UFM1 ligase activity;GO:0071568//UFM1 transferase activity	GO:0001649//osteoblast differentiation;GO:0006281//DNA repair;GO:0006974//cellular response to DNA damage stimulus;GO:0008284//positive regulation of cell population proliferation;GO:0010468//regulation of gene expression;GO:0010508//positive regulation of autophagy;GO:0016570//histone modification;GO:0030218//erythrocyte differentiation;GO:0031397//negative regulation of protein ubiquitination;G…	--
ENSG00000014138	356.97	390.29	5.8	7.8	5.8	7.8	0.427421	0.00974745	0.0314584	POLA2	DNA polymerase alpha 2, accessory subunit [Source:HGNC Symbol;Acc:HGNC:30073]	Genetic Information Processing	Replication and repair	ko03030//DNA replication	K02321	GO:0005634//nucleus;GO:0005654//nucleoplasm;GO:0005658//alpha DNA polymerase:primase complex;GO:0005829//cytosol	GO:0003674//molecular_function;GO:0003677//DNA binding;GO:0005515//protein binding	GO:0006260//DNA replication;GO:0006269//DNA replication, synthesis of RNA primer;GO:0006270//DNA replication initiation	--
ENSG00000014164	484	738	7.23	12.34	7.23	12.34	0.771275	8.20743e-19	1.69415e-17	ZC3H3	zinc finger CCCH-type containing 3 [Source:HGNC Symbol;Acc:HGNC:28972]	-	-	-	-	GO:0005634//nucleus;GO:0005847//mRNA cleavage and polyadenylation specificity factor complex	GO:0003674//molecular_function;GO:0003677//DNA binding;GO:0046332//SMAD binding;GO:0046872//metal ion binding;GO:0070412//R-SMAD binding	GO:0031124//mRNA 3'-end processing;GO:0032927//positive regulation of activin receptor signaling pathway;GO:0051028//mRNA transport;GO:1900363//regulation of mRNA polyadenylation	--
ENSG00000014216	1551	1683	25.56	30.74	25.56	30.74	0.266229	7.35635e-07	5.41911e-06	CAPN1	calpain 1 [Source:HGNC Symbol;Acc:HGNC:1476]	Human Diseases;Human Diseases;Human Diseases;Genetic Information Processing;Cellular Processes;Cellular Processes;Cellular Processes	Neurodegenerative disease;Neurodegenerative disease;Infectious disease: bacterial;Folding, sorting and degradation;Cell growth and death;Cell growth and death;Cell growth and death	ko05022//Pathways of neurodegeneration - multiple diseases;ko05010//Alzheimer disease;ko05131//Shigellosis;ko04141//Protein processing in endoplasmic reticulum;ko04217//Necroptosis;ko04218//Cellular senescence;ko04210//Apoptosis	K01367;K01367;K01367;K01367;K01367;K01367;K01367	GO:0001533//cornified envelope;GO:0005576//extracellular region;GO:0005737//cytoplasm;GO:0005739//mitochondrion;GO:0005764//lysosome;GO:0005829//cytosol;GO:0005886//plasma membrane;GO:0005925//focal adhesion;GO:0016020//membrane;GO:0070062//extracellular exosome;GO:0110158//calpain complex;GO:1904813//ficolin-1-rich granule lumen	GO:0004198//calcium-dependent cysteine-type endopeptidase activity;GO:0005509//calcium ion binding;GO:0005515//protein binding;GO:0008233//peptidase activity;GO:0008234//cysteine-type peptidase activity;GO:0016787//hydrolase activity;GO:0046872//metal ion binding	GO:0006508//proteolysis;GO:0008284//positive regulation of cell population proliferation;GO:0016241//regulation of macroautophagy;GO:0032801//receptor catabolic process;GO:0050790//regulation of catalytic activity;GO:0060056//mammary gland involution;GO:0097264//self proteolysis;GO:2000310//regulation of NMDA receptor activity	--
ENSG00000014257	0	2	0	0.12	0.001	0.12	6.90689	0.500025	0.722027	ACP3	acid phosphatase 3 [Source:HGNC Symbol;Acc:HGNC:125]	-	-	-	-	GO:0005576//extracellular region;GO:0005615//extracellular space;GO:0005634//nucleus;GO:0005737//cytoplasm;GO:0005764//lysosome;GO:0005765//lysosomal membrane;GO:0005829//cytosol;GO:0005886//plasma membrane;GO:0012506//vesicle membrane;GO:0016020//membrane;GO:0016021//integral component of membrane;GO:0030175//filopodium;GO:0035577//azurophil granule membrane;GO:0070062//extracellular exosome	GO:0003993//acid phosphatase activity;GO:0004725//protein tyrosine phosphatase activity;GO:0005515//protein binding;GO:0008253//5'-nucleotidase activity;GO:0016787//hydrolase activity;GO:0016791//phosphatase activity;GO:0042131//thiamine phosphate phosphatase activity;GO:0042802//identical protein binding;GO:0042803//protein homodimerization activity;GO:0052642//lysophosphatidic acid phosphatase …	GO:0006144//purine nucleobase metabolic process;GO:0006629//lipid metabolic process;GO:0006772//thiamine metabolic process;GO:0007040//lysosome organization;GO:0009117//nucleotide metabolic process;GO:0016311//dephosphorylation;GO:0035335//peptidyl-tyrosine dephosphorylation;GO:0046085//adenosine metabolic process;GO:0051930//regulation of sensory perception of pain;GO:0060168//positive regulatio…	--
ENSG00000014641	4611	5358	169.91	218.62	169.91	218.62	0.363655	1.21043e-25	3.43049e-24	MDH1	malate dehydrogenase 1 [Source:HGNC Symbol;Acc:HGNC:6970]	Metabolism;Metabolism;Metabolism;Metabolism;Metabolism;Metabolism;Organismal Systems	Global and overview maps;Global and overview maps;Amino acid metabolism;Carbohydrate metabolism;Carbohydrate metabolism;Carbohydrate metabolism;Excretory system	ko01100//Metabolic pathways;ko01200//Carbon metabolism;ko00270//Cysteine and methionine metabolism;ko00620//Pyruvate metabolism;ko00630//Glyoxylate and dicarboxylate metabolism;ko00020//Citrate cycle (TCA cycle);ko04964//Proximal tubule bicarbonate reclamation	K00025;K00025;K00025;K00025;K00025;K00025;K00025	GO:0005615//extracellular space;GO:0005737//cytoplasm;GO:0005813//centrosome;GO:0005829//cytosol;GO:0070062//extracellular exosome	GO:0003824//catalytic activity;GO:0004470//malic enzyme activity;GO:0005515//protein binding;GO:0016491//oxidoreductase activity;GO:0016615//malate dehydrogenase activity;GO:0016616//oxidoreductase activity, acting on the CH-OH group of donors, NAD or NADP as acceptor;GO:0030060//L-malate dehydrogenase activity;GO:0047860//diiodophenylpyruvate reductase activity	GO:0006099//tricarboxylic acid cycle;GO:0006107//oxaloacetate metabolic process;GO:0006108//malate metabolic process;GO:0006734//NADH metabolic process;GO:0019752//carboxylic acid metabolic process	--
ENSG00000014824	1599	1583	21.05	23.59	21.05	23.59	0.164355	0.0120817	0.0379179	SLC30A9	solute carrier family 30 member 9 [Source:HGNC Symbol;Acc:HGNC:1329]	-	-	-	-	GO:0005634//nucleus;GO:0005737//cytoplasm;GO:0005783//endoplasmic reticulum;GO:0005856//cytoskeleton;GO:0016020//membrane;GO:0016021//integral component of membrane;GO:0031410//cytoplasmic vesicle	GO:0003682//chromatin binding;GO:0008324//cation transmembrane transporter activity;GO:0016922//nuclear receptor binding;GO:0030374//nuclear receptor coactivator activity	GO:0006289//nucleotide-excision repair;GO:0006811//ion transport;GO:0006812//cation transport;GO:0006829//zinc ion transport;GO:0006882//cellular zinc ion homeostasis;GO:0045944//positive regulation of transcription by RNA polymerase II;GO:0055085//transmembrane transport;GO:0098655//cation transmembrane transport	--
ENSG00000014914	44	42	0.74	0.83	0.74	0.83	0.165586	0.914395	1	MTMR11	myotubularin related protein 11 [Source:HGNC Symbol;Acc:HGNC:24307]	-	-	-	-	GO:0005737//cytoplasm;GO:0070062//extracellular exosome	GO:0004438//phosphatidylinositol-3-phosphatase activity	GO:0046856//phosphatidylinositol dephosphorylation	--
ENSG00000014919	1727.46	1730.69	20.53	22.32	20.53	22.32	0.120603	0.00342887	0.0125888	COX15	cytochrome c oxidase assembly homolog COX15 [Source:HGNC Symbol;Acc:HGNC:2263]	Metabolism;Organismal Systems;Metabolism;Metabolism	Global and overview maps;Environmental adaptation;Energy metabolism;Metabolism of cofactors and vitamins	ko01100//Metabolic pathways;ko04714//Thermogenesis;ko00190//Oxidative phosphorylation;ko00860//Porphyrin metabolism	K02259;K02259;K02259;K02259	GO:0005654//nucleoplasm;GO:0005739//mitochondrion;GO:0005743//mitochondrial inner membrane;GO:0005746//mitochondrial respirasome;GO:0016020//membrane;GO:0016021//integral component of membrane;GO:0031966//mitochondrial membrane;GO:0070069//cytochrome complex	GO:0004129//cytochrome-c oxidase activity;GO:0005515//protein binding;GO:0016627//oxidoreductase activity, acting on the CH-CH group of donors;GO:0016653//oxidoreductase activity, acting on NAD(P)H, heme protein as acceptor;GO:0020037//heme binding;GO:0060090//molecular adaptor activity	GO:0006123//mitochondrial electron transport, cytochrome c to oxygen;GO:0006783//heme biosynthetic process;GO:0006784//heme A biosynthetic process;GO:0007585//respiratory gaseous exchange by respiratory system;GO:0008535//respiratory chain complex IV assembly;GO:0045333//cellular respiration;GO:1902600//proton transmembrane transport	--
ENSG00000015133	761	681	5.93	5.45	5.93	5.45	-0.121776	0.93914	1	CCDC88C	coiled-coil domain containing 88C [Source:HGNC Symbol;Acc:HGNC:19967]	-	-	-	-	GO:0005737//cytoplasm;GO:0005813//centrosome;GO:0030054//cell junction	GO:0001965//G-protein alpha-subunit binding;GO:0005085//guanyl-nucleotide exchange factor activity;GO:0005109//frizzled binding;GO:0005515//protein binding;GO:0008017//microtubule binding;GO:0030165//PDZ domain binding;GO:0042802//identical protein binding;GO:0043621//protein self-association;GO:0051959//dynein light intermediate chain binding	GO:0001932//regulation of protein phosphorylation;GO:0003383//apical constriction;GO:0007264//small GTPase mediated signal transduction;GO:0016055//Wnt signaling pathway;GO:0030705//cytoskeleton-dependent intracellular transport;GO:0031098//stress-activated protein kinase signaling cascade;GO:0031122//cytoplasmic microtubule organization;GO:0031648//protein destabilization;GO:0035567//non-canonic…	--
ENSG00000015153	478	369	12.07	9.6	12.07	9.6	-0.330319	0.0335871	0.090557	YAF2	YY1 associated factor 2 [Source:HGNC Symbol;Acc:HGNC:17363]	-	-	-	-	GO:0005634//nucleus;GO:0005654//nucleoplasm;GO:0005829//cytosol	GO:0003677//DNA binding;GO:0003712//transcription coregulator activity;GO:0003713//transcription coactivator activity;GO:0003714//transcription corepressor activity;GO:0005515//protein binding;GO:0046872//metal ion binding	GO:0006355//regulation of transcription, DNA-templated;GO:0045892//negative regulation of transcription, DNA-templated;GO:0045893//positive regulation of transcription, DNA-templated	--
ENSG00000015171	2580	2546	32.36	37.68	32.36	37.68	0.219587	0.00302742	0.0112705	ZMYND11	zinc finger MYND-type containing 11 [Source:HGNC Symbol;Acc:HGNC:16966]	-	-	-	-	GO:0005634//nucleus;GO:0005654//nucleoplasm;GO:0005694//chromosome;GO:0016020//membrane;GO:0016021//integral component of membrane	GO:0003677//DNA binding;GO:0003690//double-stranded DNA binding;GO:0003714//transcription corepressor activity;GO:0005515//protein binding;GO:0008270//zinc ion binding;GO:0035064//methylated histone binding;GO:0046872//metal ion binding	GO:0006325//chromatin organization;GO:0007049//cell cycle;GO:0034243//regulation of transcription elongation from RNA polymerase II promoter;GO:0043124//negative regulation of I-kappaB kinase/NF-kappaB signaling;GO:0045892//negative regulation of transcription, DNA-templated;GO:0046329//negative regulation of JNK cascade;GO:0051607//defense response to virus;GO:2001237//negative regulation of ext…	--
ENSG00000015285	13	15	0.34	0.44	0.34	0.44	0.371969	0.57186	0.791653	WAS	WASP actin nucleation promoting factor [Source:HGNC Symbol;Acc:HGNC:12731]	Human Diseases;Organismal Systems;Cellular Processes;Organismal Systems;Human Diseases;Cellular Processes	Infectious disease: bacterial;Immune system;Cellular community - eukaryotes;Immune system;Cancer: overview;Cellular community - eukaryotes	ko05135//Yersinia infection;ko04062//Chemokine signaling pathway;ko04530//Tight junction;ko04666//Fc gamma R-mediated phagocytosis;ko05231//Choline metabolism in cancer;ko04520//Adherens junction	K05747;K05747;K05747;K05747;K05747;K05747	GO:0005634//nucleus;GO:0005737//cytoplasm;GO:0005829//cytosol;GO:0005856//cytoskeleton;GO:0005884//actin filament;GO:0005886//plasma membrane;GO:0005911//cell-cell junction;GO:0012506//vesicle membrane;GO:0015629//actin cytoskeleton;GO:0035861//site of double-strand break;GO:0045335//phagocytic vesicle;GO:0070062//extracellular exosome	GO:0003779//actin binding;GO:0005515//protein binding;GO:0017124//SH3 domain binding;GO:0019901//protein kinase binding;GO:0030695//GTPase regulator activity;GO:0031267//small GTPase binding;GO:0042802//identical protein binding;GO:0043274//phospholipase binding	GO:0002625//regulation of T cell antigen processing and presentation;GO:0006952//defense response;GO:0006955//immune response;GO:0007015//actin filament organization;GO:0007596//blood coagulation;GO:0008064//regulation of actin polymerization or depolymerization;GO:0008154//actin polymerization or depolymerization;GO:0008544//epidermis development;GO:0010591//regulation of lamellipodium assembly;…	--
ENSG00000015413	204	192	7.41	6.27	7.41	6.27	-0.241008	0.690237	0.895255	DPEP1	dipeptidase 1 [Source:HGNC Symbol;Acc:HGNC:3002]	-	-	-	-	GO:0005615//extracellular space;GO:0005654//nucleoplasm;GO:0005886//plasma membrane;GO:0016020//membrane;GO:0016324//apical plasma membrane;GO:0030054//cell junction;GO:0031225//anchored component of membrane;GO:0031528//microvillus membrane;GO:0042995//cell projection;GO:0045177//apical part of cell;GO:0070062//extracellular exosome	GO:0005515//protein binding;GO:0008233//peptidase activity;GO:0008235//metalloexopeptidase activity;GO:0008237//metallopeptidase activity;GO:0008270//zinc ion binding;GO:0008800//beta-lactamase activity;GO:0016787//hydrolase activity;GO:0016805//dipeptidase activity;GO:0034235//GPI anchor binding;GO:0043027//cysteine-type endopeptidase inhibitor activity involved in apoptotic process;GO:0046872//…	GO:0006508//proteolysis;GO:0006629//lipid metabolic process;GO:0006691//leukotriene metabolic process;GO:0006749//glutathione metabolic process;GO:0006751//glutathione catabolic process;GO:0006915//apoptotic process;GO:0006954//inflammatory response;GO:0016999//antibiotic metabolic process;GO:0030336//negative regulation of cell migration;GO:0030593//neutrophil chemotaxis;GO:0043066//negative reg…	--
ENSG00000015475	1009	879	43.4	42.29	43.4	42.29	-0.0373785	0.529377	0.750222	BID	BH3 interacting domain death agonist [Source:HGNC Symbol;Acc:HGNC:1050]	Human Diseases;Human Diseases;Human Diseases;Human Diseases;Human Diseases;Human Diseases;Human Diseases;Human Diseases;Human Diseases;Human Diseases;Human Diseases;Organismal Systems;Human Diseases;Human Diseases;Cellular Processes;Human Diseases;Human Diseases;Human Diseases;Cellular Processes;Human Diseases;Environmental Information Processing;Human Diseases;Cellular Processes;Cellular Process…	Infectious disease: viral;Cancer: overview;Neurodegenerative disease;Neurodegenerative disease;Neurodegenerative disease;Infectious disease: viral;Infectious disease: bacterial;Infectious disease: viral;Infectious disease: viral;Cardiovascular disease;Infectious disease: viral;Immune system;Infectious disease: viral;Endocrine and metabolic disease;Cell growth and death;Infectious disease: viral;I…	ko05168//Herpes simplex virus 1 infection;ko05200//Pathways in cancer;ko05022//Pathways of neurodegeneration - multiple diseases;ko05010//Alzheimer disease;ko05014//Amyotrophic lateral sclerosis;ko05169//Epstein-Barr virus infection;ko05152//Tuberculosis;ko05163//Human cytomegalovirus infection;ko05170//Human immunodeficiency virus 1 infection;ko05417//Lipid and atherosclerosis;ko05167//Kaposi sa…	K04726;K04726;K04726;K04726;K04726;K04726;K04726;K04726;K04726;K04726;K04726;K04726;K04726;K04726;K04726;K04726;K04726;K04726;K04726;K04726;K04726;K04726;K04726;K04726	GO:0005737//cytoplasm;GO:0005739//mitochondrion;GO:0005741//mitochondrial outer membrane;GO:0005829//cytosol;GO:0016020//membrane;GO:0031966//mitochondrial membrane;GO:0032592//integral component of mitochondrial membrane	GO:0005123//death receptor binding;GO:0005515//protein binding;GO:0031625//ubiquitin protein ligase binding	GO:0001836//release of cytochrome c from mitochondria;GO:0006626//protein targeting to mitochondrion;GO:0006915//apoptotic process;GO:0006919//activation of cysteine-type endopeptidase activity involved in apoptotic process;GO:0008625//extrinsic apoptotic signaling pathway via death domain receptors;GO:0008637//apoptotic mitochondrial changes;GO:0010918//positive regulation of mitochondrial membr…	--
ENSG00000015479	10490.7	8635.72	211.56	191.33	211.56	191.33	-0.145004	1.41844e-05	8.57949e-05	MATR3	matrin 3 [Source:HGNC Symbol;Acc:HGNC:6912]	Human Diseases	Neurodegenerative disease	ko05014//Amyotrophic lateral sclerosis	K13213	GO:0005634//nucleus;GO:0005637//nuclear inner membrane;GO:0016020//membrane;GO:0016363//nuclear matrix	GO:0003676//nucleic acid binding;GO:0003723//RNA binding;GO:0005198//structural molecule activity;GO:0005515//protein binding;GO:0008270//zinc ion binding;GO:0035198//miRNA binding;GO:0042802//identical protein binding;GO:0046872//metal ion binding	GO:0002218//activation of innate immune response;GO:0002376//immune system process;GO:0003170//heart valve development;GO:0003281//ventricular septum development;GO:0010608//posttranscriptional regulation of gene expression;GO:0045087//innate immune response	--
ENSG00000015520	1476	1678	14.58	18.31	14.58	18.31	0.328641	9.54244e-10	9.86774e-09	NPC1L1	NPC1 like intracellular cholesterol transporter 1 [Source:HGNC Symbol;Acc:HGNC:7898]	Organismal Systems	Digestive system	ko04975//Fat digestion and absorption	K14461	GO:0005886//plasma membrane;GO:0016020//membrane;GO:0016021//integral component of membrane;GO:0016324//apical plasma membrane;GO:0030659//cytoplasmic vesicle membrane;GO:0031410//cytoplasmic vesicle;GO:0031526//brush border membrane;GO:0044214//spanning component of plasma membrane	GO:0005319//lipid transporter activity;GO:0005515//protein binding;GO:0031267//small GTPase binding;GO:0031489//myosin V binding;GO:1901363//heterocyclic compound binding	GO:0006629//lipid metabolic process;GO:0006695//cholesterol biosynthetic process;GO:0006869//lipid transport;GO:0008202//steroid metabolic process;GO:0008203//cholesterol metabolic process;GO:0009410//response to xenobiotic stimulus;GO:0014850//response to muscle activity;GO:0030299//intestinal cholesterol absorption;GO:0030301//cholesterol transport;GO:0042157//lipoprotein metabolic process;GO:0…	--
ENSG00000015532	530	465	7.25	7.4	7.25	7.4	0.0295443	0.733472	0.933844	XYLT2	xylosyltransferase 2 [Source:HGNC Symbol;Acc:HGNC:15517]	Metabolism;Metabolism;Metabolism	Global and overview maps;Glycan biosynthesis and metabolism;Glycan biosynthesis and metabolism	ko01100//Metabolic pathways;ko00534//Glycosaminoglycan biosynthesis - heparan sulfate / heparin;ko00532//Glycosaminoglycan biosynthesis - chondroitin sulfate / dermatan sulfate	K00771;K00771;K00771	GO:0000139//Golgi membrane;GO:0005576//extracellular region;GO:0005615//extracellular space;GO:0005794//Golgi apparatus;GO:0016020//membrane;GO:0016021//integral component of membrane	GO:0000287//magnesium ion binding;GO:0016740//transferase activity;GO:0016757//glycosyltransferase activity;GO:0030145//manganese ion binding;GO:0030158//protein xylosyltransferase activity;GO:0046872//metal ion binding	GO:0006024//glycosaminoglycan biosynthetic process;GO:0015012//heparan sulfate proteoglycan biosynthetic process;GO:0019538//protein metabolic process;GO:0030166//proteoglycan biosynthetic process;GO:0030203//glycosaminoglycan metabolic process;GO:0030206//chondroitin sulfate biosynthetic process;GO:0030210//heparin biosynthetic process;GO:0034645//cellular macromolecule biosynthetic process;GO:0…	--
ENSG00000015568	4.73	84.43	0.34	0.94	0.34	0.94	1.46713	1.40503e-21	3.36616e-20	RGPD5	RANBP2 like and GRIP domain containing 5 [Source:HGNC Symbol;Acc:HGNC:32418]	-	-	-	-	GO:0005643//nuclear pore;GO:0005737//cytoplasm	GO:0005096//GTPase activator activity;GO:0005515//protein binding	GO:0006607//NLS-bearing protein import into nucleus;GO:0046907//intracellular transport;GO:0050790//regulation of catalytic activity	--
ENSG00000015592	0	0	0	0	0.001	0.001	0	1	1	STMN4	stathmin 4 [Source:HGNC Symbol;Acc:HGNC:16078]	-	-	-	-	GO:0005737//cytoplasm;GO:0005794//Golgi apparatus;GO:0030424//axon;GO:0030426//growth cone;GO:0042995//cell projection;GO:0043005//neuron projection	GO:0005515//protein binding;GO:0015631//tubulin binding	GO:0007019//microtubule depolymerization;GO:0031110//regulation of microtubule polymerization or depolymerization;GO:0031175//neuron projection development	--
ENSG00000015676	1731	1563	10.28	10.32	10.28	10.32	0.00560271	0.919476	1	NUDCD3	NudC domain containing 3 [Source:HGNC Symbol;Acc:HGNC:22208]	-	-	-	-	GO:0005737//cytoplasm;GO:0005868//cytoplasmic dynein complex	GO:0005515//protein binding;GO:0051082//unfolded protein binding	GO:0006457//protein folding;GO:0060271//cilium assembly;GO:1905793//protein localization to pericentriolar material	--
ENSG00000016082	0	0	0	0	0.001	0.001	0	1	1	ISL1	ISL LIM homeobox 1 [Source:HGNC Symbol;Acc:HGNC:6132]	Cellular Processes	Cellular community - eukaryotes	ko04550//Signaling pathways regulating pluripotency of stem cells	K09370	GO:0000785//chromatin;GO:0005634//nucleus;GO:0005737//cytoplasm	GO:0000978//RNA polymerase II cis-regulatory region sequence-specific DNA binding;GO:0000981//DNA-binding transcription factor activity, RNA polymerase II-specific;GO:0000987//cis-regulatory region sequence-specific DNA binding;GO:0001228//DNA-binding transcription activator activity, RNA polymerase II-specific;GO:0003677//DNA binding;GO:0003682//chromatin binding;GO:0005515//protein binding;GO:0…	GO:0000122//negative regulation of transcription by RNA polymerase II;GO:0001755//neural crest cell migration;GO:0003007//heart morphogenesis;GO:0003139//secondary heart field specification;GO:0003148//outflow tract septum morphogenesis;GO:0003151//outflow tract morphogenesis;GO:0003203//endocardial cushion morphogenesis;GO:0003215//cardiac right ventricle morphogenesis;GO:0003266//regulation of …	Homeobox
ENSG00000016391	3943.98	3772.99	39.68	46.64	39.68	46.64	0.233156	0.0209237	0.0607457	CHDH	choline dehydrogenase [Source:HGNC Symbol;Acc:HGNC:24288]	Metabolism;Metabolism	Global and overview maps;Amino acid metabolism	ko01100//Metabolic pathways;ko00260//Glycine, serine and threonine metabolism	K00108;K00108	GO:0005739//mitochondrion;GO:0005743//mitochondrial inner membrane;GO:0016020//membrane	GO:0005515//protein binding;GO:0008812//choline dehydrogenase activity;GO:0016491//oxidoreductase activity;GO:0016614//oxidoreductase activity, acting on CH-OH group of donors;GO:0050660//flavin adenine dinucleotide binding	GO:0019285//glycine betaine biosynthetic process from choline;GO:0042426//choline catabolic process	--
ENSG00000016402	2	0	0.03	0	0.03	0.001	-4.90689	0.500025	0.722027	IL20RA	interleukin 20 receptor subunit alpha [Source:HGNC Symbol;Acc:HGNC:6003]	Environmental Information Processing;Environmental Information Processing;Environmental Information Processing	Signaling molecules and interaction;Signal transduction;Signaling molecules and interaction	ko04060//Cytokine-cytokine receptor interaction;ko04630//JAK-STAT signaling pathway;ko04061//Viral protein interaction with cytokine and cytokine receptor	K05136;K05136;K05136	GO:0005886//plasma membrane;GO:0005887//integral component of plasma membrane;GO:0016020//membrane;GO:0016021//integral component of membrane	GO:0004896//cytokine receptor activity;GO:0005515//protein binding;GO:0042015//interleukin-20 binding	GO:0019221//cytokine-mediated signaling pathway;GO:0045124//regulation of bone resorption;GO:2001244//positive regulation of intrinsic apoptotic signaling pathway	--
ENSG00000016490	366	302	5.81	5.34	5.81	5.34	-0.121698	0.303367	0.513856	CLCA1	chloride channel accessory 1 [Source:HGNC Symbol;Acc:HGNC:2015]	Organismal Systems;Organismal Systems	Digestive system;Endocrine system	ko04972//Pancreatic secretion;ko04924//Renin secretion	K05027;K05027	GO:0005576//extracellular region;GO:0005615//extracellular space;GO:0005886//plasma membrane;GO:0005887//integral component of plasma membrane;GO:0005902//microvillus;GO:0016020//membrane;GO:0016021//integral component of membrane;GO:0030141//secretory granule;GO:0042589//zymogen granule membrane	GO:0004222//metalloendopeptidase activity;GO:0005229//intracellular calcium activated chloride channel activity;GO:0005254//chloride channel activity;GO:0008233//peptidase activity;GO:0008237//metallopeptidase activity;GO:0016787//hydrolase activity;GO:0046872//metal ion binding	GO:0006508//proteolysis;GO:0006811//ion transport;GO:0006816//calcium ion transport;GO:0006821//chloride transport;GO:0034220//ion transmembrane transport;GO:0071456//cellular response to hypoxia	--
ENSG00000016602	10	7	0.15	0.12	0.15	0.12	-0.321928	0.629207	0.839855	CLCA4	chloride channel accessory 4 [Source:HGNC Symbol;Acc:HGNC:2018]	Organismal Systems;Organismal Systems	Digestive system;Endocrine system	ko04972//Pancreatic secretion;ko04924//Renin secretion	K05030;K05030	GO:0005576//extracellular region;GO:0005886//plasma membrane;GO:0005887//integral component of plasma membrane;GO:0016020//membrane;GO:0016021//integral component of membrane;GO:0016324//apical plasma membrane	GO:0004222//metalloendopeptidase activity;GO:0005229//intracellular calcium activated chloride channel activity;GO:0005254//chloride channel activity;GO:0008233//peptidase activity;GO:0008237//metallopeptidase activity;GO:0016787//hydrolase activity;GO:0046872//metal ion binding	GO:0006508//proteolysis;GO:0006821//chloride transport;GO:0034220//ion transmembrane transport	--
ENSG00000016864	686	590	20.37	21.97	20.37	21.97	0.109089	0.4633	0.702501	GLT8D1	glycosyltransferase 8 domain containing 1 [Source:HGNC Symbol;Acc:HGNC:24870]	-	-	-	-	GO:0005794//Golgi apparatus;GO:0016020//membrane;GO:0016021//integral component of membrane	GO:0016740//transferase activity;GO:0016757//glycosyltransferase activity	-	--
ENSG00000017260	1893	1495.88	26.05	23.69	26.05	23.69	-0.137005	0.000579907	0.00255749	ATP2C1	ATPase secretory pathway Ca2+ transporting 1 [Source:HGNC Symbol;Acc:HGNC:13211]	-	-	-	-	GO:0000139//Golgi membrane;GO:0005783//endoplasmic reticulum;GO:0005794//Golgi apparatus;GO:0005802//trans-Golgi network;GO:0005886//plasma membrane;GO:0016020//membrane;GO:0016021//integral component of membrane;GO:0030173//integral component of Golgi membrane;GO:0032580//Golgi cisterna membrane;GO:0033106//cis-Golgi network membrane	GO:0000166//nucleotide binding;GO:0005215//transporter activity;GO:0005388//P-type calcium transporter activity;GO:0005509//calcium ion binding;GO:0005524//ATP binding;GO:0015662//P-type ion transporter activity;GO:0016887//ATP hydrolysis activity;GO:0046872//metal ion binding;GO:0140613//P-type manganese transporter activity	GO:0006811//ion transport;GO:0006816//calcium ion transport;GO:0006828//manganese ion transport;GO:0006874//cellular calcium ion homeostasis;GO:0008544//epidermis development;GO:0016339//calcium-dependent cell-cell adhesion via plasma membrane cell adhesion molecules;GO:0031532//actin cytoskeleton reorganization;GO:0032468//Golgi calcium ion homeostasis;GO:0032472//Golgi calcium ion transport;GO:…	--
ENSG00000017427	4	8	0.07	0.18	0.07	0.18	1.36257	0.38784	0.615612	IGF1	insulin like growth factor 1 [Source:HGNC Symbol;Acc:HGNC:5464]	Human Diseases;Environmental Information Processing;Environmental Information Processing;Human Diseases;Environmental Information Processing;Environmental Information Processing;Human Diseases;Cellular Processes;Human Diseases;Environmental Information Processing;Human Diseases;Cellular Processes;Cellular Processes;Environmental Information Processing;Environmental Information Processing;Organism…	Cancer: overview;Signal transduction;Signal transduction;Cancer: overview;Signal transduction;Signal transduction;Cancer: overview;Cellular community - eukaryotes;Cardiovascular disease;Signal transduction;Cancer: specific types;Cellular community - eukaryotes;Cell growth and death;Signal transduction;Signal transduction;Endocrine system;Signal transduction;Endocrine system;Cancer: specific types…	ko05200//Pathways in cancer;ko04151//PI3K-Akt signaling pathway;ko04010//MAPK signaling pathway;ko05202//Transcriptional misregulation in cancer;ko04014//Ras signaling pathway;ko04015//Rap1 signaling pathway;ko05205//Proteoglycans in cancer;ko04510//Focal adhesion;ko05414//Dilated cardiomyopathy;ko04150//mTOR signaling pathway;ko05224//Breast cancer;ko04550//Signaling pathways regulating pluripot…	K05459;K05459;K05459;K05459;K05459;K05459;K05459;K05459;K05459;K05459;K05459;K05459;K05459;K05459;K05459;K05459;K05459;K05459;K05459;K05459;K05459;K05459;K05459;K05459;K05459;K05459;K05459;K05459;K05459;K05459;K05459	GO:0005576//extracellular region;GO:0005615//extracellular space;GO:0016942//insulin-like growth factor binding protein complex;GO:0031093//platelet alpha granule lumen;GO:0035867//alphav-beta3 integrin-IGF-1-IGF1R complex;GO:0042567//insulin-like growth factor ternary complex;GO:0070382//exocytic vesicle	GO:0005158//insulin receptor binding;GO:0005159//insulin-like growth factor receptor binding;GO:0005178//integrin binding;GO:0005179//hormone activity;GO:0005515//protein binding;GO:0008083//growth factor activity	GO:0001501//skeletal system development;GO:0001775//cell activation;GO:0007165//signal transduction;GO:0007265//Ras protein signal transduction;GO:0007517//muscle organ development;GO:0008283//cell population proliferation;GO:0008284//positive regulation of cell population proliferation;GO:0009408//response to heat;GO:0009441//glycolate metabolic process;GO:0010468//regulation of gene expression;…	--
ENSG00000017483	1652	1184	45.14	36.41	45.14	36.41	-0.310072	2.23777e-08	2.0082e-07	SLC38A5	solute carrier family 38 member 5 [Source:HGNC Symbol;Acc:HGNC:18070]	Organismal Systems	Nervous system	ko04727//GABAergic synapse	K14992	GO:0005886//plasma membrane;GO:0005887//integral component of plasma membrane;GO:0016020//membrane;GO:0016021//integral component of membrane	GO:0005290//L-histidine transmembrane transporter activity;GO:0015171//amino acid transmembrane transporter activity;GO:0015182//L-asparagine transmembrane transporter activity;GO:0015186//L-glutamine transmembrane transporter activity;GO:0015187//glycine transmembrane transporter activity;GO:0015194//L-serine transmembrane transporter activity;GO:0022858//alanine transmembrane transporter activi…	GO:0003333//amino acid transmembrane transport;GO:0006865//amino acid transport;GO:0006867//asparagine transport;GO:0006868//glutamine transport;GO:0015816//glycine transport;GO:0015825//L-serine transport;GO:0032329//serine transport;GO:0089709//L-histidine transmembrane transport;GO:0150104//transport across blood-brain barrier;GO:1903713//asparagine transmembrane transport;GO:1904557//L-alanin…	--
ENSG00000017797	2288	2104	27.59	25.91	27.59	25.91	-0.0906364	0.505573	0.726902	RALBP1	ralA binding protein 1 [Source:HGNC Symbol;Acc:HGNC:9841]	Human Diseases;Environmental Information Processing;Human Diseases	Cancer: overview;Signal transduction;Cancer: specific types	ko05200//Pathways in cancer;ko04014//Ras signaling pathway;ko05212//Pancreatic cancer	K08773;K08773;K08773	GO:0000922//spindle pole;GO:0005634//nucleus;GO:0005737//cytoplasm;GO:0005739//mitochondrion;GO:0005829//cytosol;GO:0005856//cytoskeleton;GO:0005886//plasma membrane;GO:0016020//membrane	GO:0000166//nucleotide binding;GO:0005096//GTPase activator activity;GO:0005515//protein binding;GO:0005524//ATP binding;GO:0008559//ABC-type xenobiotic transporter activity;GO:0015431//ABC-type glutathione S-conjugate transporter activity;GO:0022857//transmembrane transporter activity;GO:0031267//small GTPase binding;GO:0042626//ATPase-coupled transmembrane transporter activity;GO:0042910//xenob…	GO:0001934//positive regulation of protein phosphorylation;GO:0006897//endocytosis;GO:0006935//chemotaxis;GO:0007165//signal transduction;GO:0007264//small GTPase mediated signal transduction;GO:0032489//regulation of Cdc42 protein signal transduction;GO:0043087//regulation of GTPase activity;GO:0043547//positive regulation of GTPase activity;GO:0050790//regulation of catalytic activity;GO:005105…	--
ENSG00000018189	533	374	9.83	7.43	9.83	7.43	-0.403829	0.000337182	0.0015745	RUFY3	RUN and FYVE domain containing 3 [Source:HGNC Symbol;Acc:HGNC:30285]	-	-	-	-	GO:0005737//cytoplasm;GO:0005829//cytosol;GO:0012505//endomembrane system;GO:0016020//membrane;GO:0030027//lamellipodium;GO:0030054//cell junction;GO:0030175//filopodium;GO:0030424//axon;GO:0030425//dendrite;GO:0030426//growth cone;GO:0042995//cell projection;GO:0043025//neuronal cell body;GO:0043204//perikaryon	GO:0005515//protein binding;GO:0046872//metal ion binding	GO:0007015//actin filament organization;GO:0007399//nervous system development;GO:0030154//cell differentiation;GO:0030335//positive regulation of cell migration;GO:0045773//positive regulation of axon extension;GO:0050770//regulation of axonogenesis;GO:0050771//negative regulation of axonogenesis;GO:0090316//positive regulation of intracellular protein transport;GO:2000114//regulation of establi…	--
ENSG00000018236	3	0	0.03	0	0.03	0.001	-4.90689	0.250037	0.444227	CNTN1	contactin 1 [Source:HGNC Symbol;Acc:HGNC:2171]	Environmental Information Processing	Signaling molecules and interaction	ko04514//Cell adhesion molecules	K06759	GO:0005886//plasma membrane;GO:0016020//membrane;GO:0030424//axon;GO:0031225//anchored component of membrane;GO:0045121//membrane raft;GO:0070062//extracellular exosome;GO:0099025//anchored component of postsynaptic membrane;GO:0099026//anchored component of presynaptic membrane	GO:0005515//protein binding;GO:0030246//carbohydrate binding;GO:0098632//cell-cell adhesion mediator activity	GO:0007155//cell adhesion;GO:0007219//Notch signaling pathway;GO:0007399//nervous system development;GO:0007411//axon guidance;GO:0007420//brain development;GO:0007626//locomotory behavior;GO:0010628//positive regulation of gene expression;GO:0010765//positive regulation of sodium ion transport;GO:0010976//positive regulation of neuron projection development;GO:0021549//cerebellum development;GO:…	--
ENSG00000018280	27	25	0.59	0.53	0.59	0.53	-0.154723	1	1	SLC11A1	solute carrier family 11 member 1 [Source:HGNC Symbol;Acc:HGNC:10907]	Cellular Processes	Transport and catabolism	ko04142//Lysosome	K12347	GO:0005575//cellular_component;GO:0005764//lysosome;GO:0005768//endosome;GO:0005770//late endosome;GO:0005886//plasma membrane;GO:0005887//integral component of plasma membrane;GO:0010008//endosome membrane;GO:0016020//membrane;GO:0016021//integral component of membrane;GO:0030670//phagocytic vesicle membrane;GO:0031902//late endosome membrane;GO:0070821//tertiary granule membrane;GO:0101003//fic…	GO:0003674//molecular_function;GO:0005381//iron ion transmembrane transporter activity;GO:0005384//manganese ion transmembrane transporter activity;GO:0015086//cadmium ion transmembrane transporter activity;GO:0042803//protein homodimerization activity;GO:0046873//metal ion transmembrane transporter activity;GO:0046915//transition metal ion transmembrane transporter activity;GO:0051139//metal ion…	GO:0001818//negative regulation of cytokine production;GO:0001819//positive regulation of cytokine production;GO:0002309//T cell proliferation involved in immune response;GO:0002606//positive regulation of dendritic cell antigen processing and presentation;GO:0002827//positive regulation of T-helper 1 type immune response;GO:0006811//ion transport;GO:0006826//iron ion transport;GO:0006828//mangan…	--
ENSG00000018408	2448	2191	33	35.83	33	35.83	0.118702	0.90309	1	WWTR1	WW domain containing transcription regulator 1 [Source:HGNC Symbol;Acc:HGNC:24042]	Environmental Information Processing;Environmental Information Processing	Signal transduction;Signal transduction	ko04390//Hippo signaling pathway;ko04392//Hippo signaling pathway - multiple species	K16820;K16820	GO:0005634//nucleus;GO:0005654//nucleoplasm;GO:0005667//transcription regulator complex;GO:0005737//cytoplasm;GO:0005829//cytosol;GO:0005886//plasma membrane;GO:0016020//membrane;GO:0016604//nuclear body	GO:0003713//transcription coactivator activity;GO:0003714//transcription corepressor activity;GO:0005515//protein binding;GO:0042803//protein homodimerization activity	GO:0000122//negative regulation of transcription by RNA polymerase II;GO:0001649//osteoblast differentiation;GO:0001894//tissue homeostasis;GO:0001933//negative regulation of protein phosphorylation;GO:0003015//heart process;GO:0006355//regulation of transcription, DNA-templated;GO:0006469//negative regulation of protein kinase activity;GO:0008284//positive regulation of cell population prolifera…	--
ENSG00000018510	2781.03	2537	41.77	41.49	41.77	41.49	-0.00970349	0.643674	0.855302	AGPS	alkylglycerone phosphate synthase [Source:HGNC Symbol;Acc:HGNC:327]	Metabolism;Cellular Processes;Metabolism	Global and overview maps;Transport and catabolism;Lipid metabolism	ko01100//Metabolic pathways;ko04146//Peroxisome;ko00565//Ether lipid metabolism	K00803;K00803;K00803	GO:0005730//nucleolus;GO:0005739//mitochondrion;GO:0005777//peroxisome;GO:0005778//peroxisomal membrane;GO:0005782//peroxisomal matrix;GO:0005829//cytosol;GO:0016020//membrane	GO:0003824//catalytic activity;GO:0005515//protein binding;GO:0008609//alkylglycerone-phosphate synthase activity;GO:0016491//oxidoreductase activity;GO:0016740//transferase activity;GO:0050660//flavin adenine dinucleotide binding;GO:0071949//FAD binding	GO:0006629//lipid metabolic process;GO:0008610//lipid biosynthetic process;GO:0008611//ether lipid biosynthetic process	--
ENSG00000018610	349	388	7.24	9.7	7.24	9.7	0.421995	0.00533946	0.0185734	STEEP1	STING1 ER exit protein 1 [Source:HGNC Symbol;Acc:HGNC:26239]	-	-	-	-	GO:0005634//nucleus;GO:0005737//cytoplasm;GO:0044297//cell body	GO:0005515//protein binding	GO:0006888//endoplasmic reticulum to Golgi vesicle-mediated transport;GO:0090158//endoplasmic reticulum membrane organization	--
ENSG00000018625	9	2	0.08	0.02	0.08	0.02	-2	0.0655022	0.156554	ATP1A2	ATPase Na+/K+ transporting subunit alpha 2 [Source:HGNC Symbol;Acc:HGNC:800]	Environmental Information Processing;Environmental Information Processing;Organismal Systems;Organismal Systems;Organismal Systems;Organismal Systems;Organismal Systems;Organismal Systems;Organismal Systems;Organismal Systems;Organismal Systems;Organismal Systems;Organismal Systems;Organismal Systems;Organismal Systems;Organismal Systems;Organismal Systems;Organismal Systems	Signal transduction;Signal transduction;Circulatory system;Endocrine system;Digestive system;Digestive system;Endocrine system;Digestive system;Digestive system;Circulatory system;Endocrine system;Digestive system;Endocrine system;Digestive system;Excretory system;Digestive system;Excretory system;Excretory system	ko04024//cAMP signaling pathway;ko04022//cGMP-PKG signaling pathway;ko04261//Adrenergic signaling in cardiomyocytes;ko04919//Thyroid hormone signaling pathway;ko04972//Pancreatic secretion;ko04974//Protein digestion and absorption;ko04925//Aldosterone synthesis and secretion;ko04970//Salivary secretion;ko04976//Bile secretion;ko04260//Cardiac muscle contraction;ko04911//Insulin secretion;ko04971/…	K01539;K01539;K01539;K01539;K01539;K01539;K01539;K01539;K01539;K01539;K01539;K01539;K01539;K01539;K01539;K01539;K01539;K01539	GO:0005737//cytoplasm;GO:0005768//endosome;GO:0005886//plasma membrane;GO:0005890//sodium:potassium-exchanging ATPase complex;GO:0005901//caveola;GO:0014704//intercalated disc;GO:0016020//membrane;GO:0016021//integral component of membrane;GO:0030315//T-tubule;GO:0031090//organelle membrane;GO:0042383//sarcolemma;GO:0042995//cell projection;GO:0043005//neuron projection;GO:0043025//neuronal cell …	GO:0000166//nucleotide binding;GO:0005215//transporter activity;GO:0005391//P-type sodium:potassium-exchanging transporter activity;GO:0005496//steroid binding;GO:0005515//protein binding;GO:0005524//ATP binding;GO:0008556//P-type potassium transmembrane transporter activity;GO:0016791//phosphatase activity;GO:0016887//ATP hydrolysis activity;GO:0019829//ATPase-coupled cation transmembrane transp…	GO:0001504//neurotransmitter uptake;GO:0001662//behavioral fear response;GO:0002026//regulation of the force of heart contraction;GO:0002087//regulation of respiratory gaseous exchange by nervous system process;GO:0006811//ion transport;GO:0006813//potassium ion transport;GO:0006814//sodium ion transport;GO:0006883//cellular sodium ion homeostasis;GO:0006937//regulation of muscle contraction;GO:0…	--
ENSG00000018699	952	762	16.34	14	16.34	14	-0.222981	0.0228516	0.0654262	TTC27	tetratricopeptide repeat domain 27 [Source:HGNC Symbol;Acc:HGNC:25986]	-	-	-	-	GO:0005575//cellular_component	GO:0003674//molecular_function;GO:0005515//protein binding	GO:0008150//biological_process	--
ENSG00000018869	0	0	0	0	0.001	0.001	0	1	1	ZNF582	zinc finger protein 582 [Source:HGNC Symbol;Acc:HGNC:26421]	Human Diseases	Infectious disease: viral	ko05168//Herpes simplex virus 1 infection	K09228	GO:0005634//nucleus	GO:0000977//RNA polymerase II transcription regulatory region sequence-specific DNA binding;GO:0000981//DNA-binding transcription factor activity, RNA polymerase II-specific;GO:0001227//DNA-binding transcription repressor activity, RNA polymerase II-specific;GO:0003677//DNA binding;GO:0046872//metal ion binding	GO:0000122//negative regulation of transcription by RNA polymerase II;GO:0006355//regulation of transcription, DNA-templated;GO:0006357//regulation of transcription by RNA polymerase II	zf-C2H2
ENSG00000019102	45	72	1.85	3.28	1.85	3.28	0.826171	0.00301108	0.0112175	VSIG2	V-set and immunoglobulin domain containing 2 [Source:HGNC Symbol;Acc:HGNC:17149]	-	-	-	-	GO:0005887//integral component of plasma membrane;GO:0016020//membrane;GO:0016021//integral component of membrane	-	GO:0006629//lipid metabolic process	--
ENSG00000019144	599.67	544.31	5.49	5.57	5.49	5.57	0.0208712	0.908396	1	PHLDB1	pleckstrin homology like domain family B member 1 [Source:HGNC Symbol;Acc:HGNC:23697]	-	-	-	-	GO:0005829//cytosol;GO:0005886//plasma membrane;GO:0043231//intracellular membrane-bounded organelle;GO:0045171//intercellular bridge;GO:0045180//basal cortex	GO:0005515//protein binding	GO:0010470//regulation of gastrulation;GO:0010717//regulation of epithelial to mesenchymal transition;GO:0070507//regulation of microtubule cytoskeleton organization;GO:1904261//positive regulation of basement membrane assembly involved in embryonic body morphogenesis	--
ENSG00000019169	0	0	0	0	0.001	0.001	0	1	1	MARCO	macrophage receptor with collagenous structure [Source:HGNC Symbol;Acc:HGNC:6895]	Cellular Processes	Transport and catabolism	ko04145//Phagosome	K13884	GO:0005581//collagen trimer;GO:0005737//cytoplasm;GO:0005886//plasma membrane;GO:0005887//integral component of plasma membrane;GO:0016020//membrane;GO:0016021//integral component of membrane;GO:0030666//endocytic vesicle membrane	GO:0001540//amyloid-beta binding;GO:0001664//G protein-coupled receptor binding;GO:0004888//transmembrane signaling receptor activity;GO:0005044//scavenger receptor activity;GO:0038024//cargo receptor activity;GO:0038187//pattern recognition receptor activity	GO:0001934//positive regulation of protein phosphorylation;GO:0002376//immune system process;GO:0006897//endocytosis;GO:0006898//receptor-mediated endocytosis;GO:0006911//phagocytosis, engulfment;GO:0007166//cell surface receptor signaling pathway;GO:0007193//adenylate cyclase-inhibiting G protein-coupled receptor signaling pathway;GO:0043277//apoptotic cell clearance;GO:0045087//innate immune re…	--
ENSG00000019186	67	50	1.02	0.81	1.02	0.81	-0.332575	0.356685	0.581929	CYP24A1	cytochrome P450 family 24 subfamily A member 1 [Source:HGNC Symbol;Acc:HGNC:2602]	Metabolism;Human Diseases;Organismal Systems;Metabolism	Global and overview maps;Cancer: overview;Endocrine system;Lipid metabolism	ko01100//Metabolic pathways;ko05206//MicroRNAs in cancer;ko04928//Parathyroid hormone synthesis, secretion and action;ko00100//Steroid biosynthesis	K07436;K07436;K07436;K07436	GO:0005739//mitochondrion;GO:0005743//mitochondrial inner membrane	GO:0004497//monooxygenase activity;GO:0005506//iron ion binding;GO:0008403//25-hydroxycholecalciferol-24-hydroxylase activity;GO:0016491//oxidoreductase activity;GO:0016705//oxidoreductase activity, acting on paired donors, with incorporation or reduction of molecular oxygen;GO:0020037//heme binding;GO:0030342//1-alpha,25-dihydroxyvitamin D3 24-hydroxylase activity;GO:0046872//metal ion binding;G…	GO:0001649//osteoblast differentiation;GO:0006629//lipid metabolic process;GO:0006766//vitamin metabolic process;GO:0010430//fatty acid omega-oxidation;GO:0033280//response to vitamin D;GO:0042359//vitamin D metabolic process;GO:0042369//vitamin D catabolic process;GO:0070561//vitamin D receptor signaling pathway	--
ENSG00000019485	87	85	1.01	1.16	1.01	1.16	0.19977	0.595229	0.815163	PRDM11	PR/SET domain 11 [Source:HGNC Symbol;Acc:HGNC:13996]	-	-	-	-	GO:0005634//nucleus;GO:0005737//cytoplasm;GO:0005829//cytosol	GO:0003682//chromatin binding;GO:0005515//protein binding;GO:0008168//methyltransferase activity;GO:0016740//transferase activity	GO:0010468//regulation of gene expression;GO:0030308//negative regulation of cell growth;GO:0032259//methylation;GO:0043408//regulation of MAPK cascade;GO:0045892//negative regulation of transcription, DNA-templated;GO:0045893//positive regulation of transcription, DNA-templated;GO:0051726//regulation of cell cycle;GO:2000271//positive regulation of fibroblast apoptotic process	Others
ENSG00000019505	10	6	0.18	0.06	0.18	0.06	-1.58496	0.454681	0.693121	SYT13	synaptotagmin 13 [Source:HGNC Symbol;Acc:HGNC:14962]	-	-	-	-	GO:0005886//plasma membrane;GO:0005887//integral component of plasma membrane;GO:0016020//membrane;GO:0016021//integral component of membrane;GO:0030133//transport vesicle;GO:0030424//axon;GO:0043231//intracellular membrane-bounded organelle;GO:0045202//synapse;GO:0070382//exocytic vesicle	GO:0000149//SNARE binding;GO:0001786//phosphatidylserine binding;GO:0005509//calcium ion binding;GO:0005544//calcium-dependent phospholipid binding;GO:0030276//clathrin binding	GO:0006906//vesicle fusion;GO:0014059//regulation of dopamine secretion;GO:0016192//vesicle-mediated transport;GO:0017156//calcium-ion regulated exocytosis;GO:0017158//regulation of calcium ion-dependent exocytosis;GO:0071277//cellular response to calcium ion	--
ENSG00000019549	1	2	0.02	0.05	0.02	0.05	1.32193	1	1	SNAI2	snail family transcriptional repressor 2 [Source:HGNC Symbol;Acc:HGNC:11094]	Environmental Information Processing;Cellular Processes	Signal transduction;Cellular community - eukaryotes	ko04390//Hippo signaling pathway;ko04520//Adherens junction	K05706;K05706	GO:0000785//chromatin;GO:0005634//nucleus;GO:0005654//nucleoplasm;GO:0005737//cytoplasm	GO:0000977//RNA polymerase II transcription regulatory region sequence-specific DNA binding;GO:0000978//RNA polymerase II cis-regulatory region sequence-specific DNA binding;GO:0000981//DNA-binding transcription factor activity, RNA polymerase II-specific;GO:0001227//DNA-binding transcription repressor activity, RNA polymerase II-specific;GO:0003677//DNA binding;GO:0003682//chromatin binding;GO:0…	GO:0000122//negative regulation of transcription by RNA polymerase II;GO:0001649//osteoblast differentiation;GO:0001837//epithelial to mesenchymal transition;GO:0003180//aortic valve morphogenesis;GO:0003198//epithelial to mesenchymal transition involved in endocardial cushion formation;GO:0003273//cell migration involved in endocardial cushion formation;GO:0006355//regulation of transcription, D…	zf-C2H2
ENSG00000019582	6382	6186	233.27	252.15	233.27	252.15	0.112281	0.000965371	0.00402705	CD74	CD74 molecule [Source:HGNC Symbol;Acc:HGNC:1697]	Human Diseases;Human Diseases;Organismal Systems	Infectious disease: viral;Infectious disease: bacterial;Immune system	ko05168//Herpes simplex virus 1 infection;ko05152//Tuberculosis;ko04612//Antigen processing and presentation	K06505;K06505;K06505	GO:0000139//Golgi membrane;GO:0005634//nucleus;GO:0005737//cytoplasm;GO:0005764//lysosome;GO:0005765//lysosomal membrane;GO:0005768//endosome;GO:0005770//late endosome;GO:0005771//multivesicular body;GO:0005773//vacuole;GO:0005783//endoplasmic reticulum;GO:0005789//endoplasmic reticulum membrane;GO:0005794//Golgi apparatus;GO:0005886//plasma membrane;GO:0009897//external side of plasma membrane;G…	GO:0001540//amyloid-beta binding;GO:0004896//cytokine receptor activity;GO:0005515//protein binding;GO:0019955//cytokine binding;GO:0023026//MHC class II protein complex binding;GO:0035718//macrophage migration inhibitory factor binding;GO:0042289//MHC class II protein binding;GO:0042609//CD4 receptor binding;GO:0042658//MHC class II protein binding, via antigen binding groove;GO:0042802//identic…	GO:0001516//prostaglandin biosynthetic process;GO:0001934//positive regulation of protein phosphorylation;GO:0001961//positive regulation of cytokine-mediated signaling pathway;GO:0002250//adaptive immune response;GO:0002286//T cell activation involved in immune response;GO:0002376//immune system process;GO:0002606//positive regulation of dendritic cell antigen processing and presentation;GO:0002…	--
ENSG00000019991	0	2	0	0.05	0.001	0.05	5.64386	0.500025	0.722027	HGF	hepatocyte growth factor [Source:HGNC Symbol;Acc:HGNC:4893]	Human Diseases;Environmental Information Processing;Environmental Information Processing;Environmental Information Processing;Environmental Information Processing;Human Diseases;Environmental Information Processing;Human Diseases;Cellular Processes;Human Diseases;Human Diseases;Human Diseases;Human Diseases;Human Diseases;Human Diseases;Human Diseases	Cancer: overview;Signal transduction;Signal transduction;Signal transduction;Signal transduction;Cancer: overview;Signal transduction;Cancer: overview;Cellular community - eukaryotes;Cancer: specific types;Cancer: specific types;Drug resistance: antineoplastic;Cancer: specific types;Cancer: specific types;Cancer: specific types;Infectious disease: parasitic	ko05200//Pathways in cancer;ko04151//PI3K-Akt signaling pathway;ko04020//Calcium signaling pathway;ko04010//MAPK signaling pathway;ko04014//Ras signaling pathway;ko05208//Chemical carcinogenesis - reactive oxygen species;ko04015//Rap1 signaling pathway;ko05205//Proteoglycans in cancer;ko04510//Focal adhesion;ko05225//Hepatocellular carcinoma;ko05226//Gastric cancer;ko01521//EGFR tyrosine kinase i…	K05460;K05460;K05460;K05460;K05460;K05460;K05460;K05460;K05460;K05460;K05460;K05460;K05460;K05460;K05460;K05460	GO:0005576//extracellular region;GO:0005615//extracellular space;GO:0016020//membrane;GO:0031093//platelet alpha granule lumen	GO:0004252//serine-type endopeptidase activity;GO:0005102//signaling receptor binding;GO:0005515//protein binding;GO:0008083//growth factor activity;GO:0042056//chemoattractant activity;GO:0042802//identical protein binding;GO:0044877//protein-containing complex binding	GO:0000278//mitotic cell cycle;GO:0000902//cell morphogenesis;GO:0001837//epithelial to mesenchymal transition;GO:0001889//liver development;GO:0001934//positive regulation of protein phosphorylation;GO:0006508//proteolysis;GO:0010507//negative regulation of autophagy;GO:0014068//positive regulation of phosphatidylinositol 3-kinase signaling;GO:0030335//positive regulation of cell migration;GO:00…	--
ENSG00000019995	897.42	911.74	7.52	8.5	7.52	8.5	0.17673	0.0141234	0.0433873	ZRANB1	zinc finger RANBP2-type containing 1 [Source:HGNC Symbol;Acc:HGNC:18224]	-	-	-	-	GO:0005634//nucleus;GO:0005654//nucleoplasm;GO:0005737//cytoplasm;GO:0005829//cytosol;GO:0043231//intracellular membrane-bounded organelle	GO:0004843//thiol-dependent deubiquitinase;GO:0005515//protein binding;GO:0008233//peptidase activity;GO:0008234//cysteine-type peptidase activity;GO:0016787//hydrolase activity;GO:0031593//polyubiquitin modification-dependent protein binding;GO:0046872//metal ion binding;GO:0070530//K63-linked polyubiquitin modification-dependent protein binding;GO:0101005//deubiquitinase activity	GO:0006508//proteolysis;GO:0007010//cytoskeleton organization;GO:0016055//Wnt signaling pathway;GO:0016477//cell migration;GO:0022604//regulation of cell morphogenesis;GO:0030177//positive regulation of Wnt signaling pathway;GO:0035523//protein K29-linked deubiquitination;GO:0070536//protein K63-linked deubiquitination;GO:0071947//protein deubiquitination involved in ubiquitin-dependent protein c…	--
ENSG00000020129	822	836	13.11	15.03	13.11	15.03	0.197177	0.0171132	0.0508583	NCDN	neurochondrin [Source:HGNC Symbol;Acc:HGNC:17597]	-	-	-	-	GO:0005737//cytoplasm;GO:0005768//endosome;GO:0005829//cytosol;GO:0010008//endosome membrane;GO:0016020//membrane;GO:0030054//cell junction;GO:0030425//dendrite;GO:0042995//cell projection;GO:0043005//neuron projection;GO:0043025//neuronal cell body;GO:0043204//perikaryon;GO:0045202//synapse;GO:0098794//postsynapse	GO:0005515//protein binding	GO:0031175//neuron projection development;GO:0045453//bone resorption;GO:0048168//regulation of neuronal synaptic plasticity	--
ENSG00000020181	8.03	3.5	0.06	0.03	0.06	0.03	-1	0.38784	0.615612	ADGRA2	adhesion G protein-coupled receptor A2 [Source:HGNC Symbol;Acc:HGNC:17849]	-	-	-	-	GO:0005886//plasma membrane;GO:0009986//cell surface;GO:0016020//membrane;GO:0016021//integral component of membrane;GO:0030175//filopodium;GO:0042995//cell projection;GO:1990909//Wnt signalosome	GO:0004888//transmembrane signaling receptor activity;GO:0004930//G protein-coupled receptor activity;GO:0005515//protein binding	GO:0001525//angiogenesis;GO:0002040//sprouting angiogenesis;GO:0007165//signal transduction;GO:0007166//cell surface receptor signaling pathway;GO:0007186//G protein-coupled receptor signaling pathway;GO:0007417//central nervous system development;GO:0010595//positive regulation of endothelial cell migration;GO:0016055//Wnt signaling pathway;GO:0043542//endothelial cell migration;GO:0045765//regu…	--
ENSG00000020256	356	285	5.75	5.97	5.75	5.97	0.054169	0.160884	0.322333	ZFP64	ZFP64 zinc finger protein [Source:HGNC Symbol;Acc:HGNC:15940]	-	-	-	-	GO:0005634//nucleus;GO:0005737//cytoplasm;GO:0043076//megasporocyte nucleus	GO:0003677//DNA binding;GO:0005515//protein binding;GO:0046872//metal ion binding	GO:0010468//regulation of gene expression;GO:0045944//positive regulation of transcription by RNA polymerase II;GO:0048762//mesenchymal cell differentiation	zf-C2H2
ENSG00000020426	645	570	25.2	26.91	25.2	26.91	0.0947187	0.780418	0.972156	MNAT1	MNAT1 component of CDK activating kinase [Source:HGNC Symbol;Acc:HGNC:7181]	Genetic Information Processing;Genetic Information Processing	Transcription;Replication and repair	ko03022//Basal transcription factors;ko03420//Nucleotide excision repair	K10842;K10842	GO:0000439//transcription factor TFIIH core complex;GO:0005634//nucleus;GO:0005654//nucleoplasm;GO:0005675//transcription factor TFIIH holo complex;GO:0019907//cyclin-dependent protein kinase activating kinase holoenzyme complex;GO:0070516//CAK-ERCC2 complex;GO:0070985//transcription factor TFIIK complex	GO:0005515//protein binding;GO:0008270//zinc ion binding;GO:0046872//metal ion binding;GO:0047485//protein N-terminus binding;GO:0061575//cyclin-dependent protein serine/threonine kinase activator activity	GO:0000079//regulation of cyclin-dependent protein serine/threonine kinase activity;GO:0000082//G1/S transition of mitotic cell cycle;GO:0006281//DNA repair;GO:0006289//nucleotide-excision repair;GO:0006355//regulation of transcription, DNA-templated;GO:0006357//regulation of transcription by RNA polymerase II;GO:0006366//transcription by RNA polymerase II;GO:0007049//cell cycle;GO:0007512//adult…	--
ENSG00000020577	711	498	5.51	5.11	5.51	5.11	-0.108729	3.33217e-05	0.000189278	SAMD4A	sterile alpha motif domain containing 4A [Source:HGNC Symbol;Acc:HGNC:23023]	-	-	-	-	GO:0000932//P-body;GO:0001650//fibrillar center;GO:0005737//cytoplasm;GO:0005829//cytosol;GO:0030054//cell junction;GO:0030425//dendrite;GO:0042995//cell projection;GO:0043005//neuron projection;GO:0045202//synapse	GO:0003723//RNA binding;GO:0003729//mRNA binding;GO:0005515//protein binding;GO:0030371//translation repressor activity	GO:0000289//nuclear-transcribed mRNA poly(A) tail shortening;GO:0006417//regulation of translation;GO:0017148//negative regulation of translation;GO:0043488//regulation of mRNA stability;GO:0045727//positive regulation of translation	--
ENSG00000020633	14	40	0.16	0.5	0.16	0.5	1.64386	0.000115997	0.000594556	RUNX3	RUNX family transcription factor 3 [Source:HGNC Symbol;Acc:HGNC:10473]	Human Diseases;Organismal Systems	Infectious disease: viral;Immune system	ko05169//Epstein-Barr virus infection;ko04658//Th1 and Th2 cell differentiation	K09279;K09279	GO:0000785//chromatin;GO:0005634//nucleus;GO:0005654//nucleoplasm;GO:0005730//nucleolus;GO:0005737//cytoplasm;GO:0005829//cytosol;GO:0016513//core-binding factor complex;GO:0043231//intracellular membrane-bounded organelle	GO:0000977//RNA polymerase II transcription regulatory region sequence-specific DNA binding;GO:0000978//RNA polymerase II cis-regulatory region sequence-specific DNA binding;GO:0000981//DNA-binding transcription factor activity, RNA polymerase II-specific;GO:0001222//transcription corepressor binding;GO:0003677//DNA binding;GO:0003700//DNA-binding transcription factor activity;GO:0005515//protein…	GO:0000122//negative regulation of transcription by RNA polymerase II;GO:0001503//ossification;GO:0002062//chondrocyte differentiation;GO:0006355//regulation of transcription, DNA-templated;GO:0006357//regulation of transcription by RNA polymerase II;GO:0006468//protein phosphorylation;GO:0030097//hemopoiesis;GO:0030182//neuron differentiation;GO:0043371//negative regulation of CD4-positive, alph…	Runt
ENSG00000020922	778	697	11.6	11.12	11.6	11.12	-0.060968	0.959892	1	MRE11	MRE11 homolog, double strand break repair nuclease [Source:HGNC Symbol;Acc:HGNC:7230]	Cellular Processes;Genetic Information Processing;Genetic Information Processing	Cell growth and death;Replication and repair;Replication and repair	ko04218//Cellular senescence;ko03440//Homologous recombination;ko03450//Non-homologous end-joining	K10865;K10865;K10865	GO:0000781//chromosome, telomeric region;GO:0005634//nucleus;GO:0005654//nucleoplasm;GO:0005657//replication fork;GO:0005694//chromosome;GO:0005737//cytoplasm;GO:0005829//cytosol;GO:0016605//PML body;GO:0030870//Mre11 complex;GO:0035861//site of double-strand break;GO:0070533//BRCA1-C complex;GO:0098687//chromosomal region	GO:0000014//single-stranded DNA endodeoxyribonuclease activity;GO:0003677//DNA binding;GO:0003678//DNA helicase activity;GO:0003690//double-stranded DNA binding;GO:0004518//nuclease activity;GO:0004519//endonuclease activity;GO:0004520//endodeoxyribonuclease activity;GO:0004527//exonuclease activity;GO:0005515//protein binding;GO:0008022//protein C-terminus binding;GO:0008296//3'-5'-exodeoxyribon…	GO:0000019//regulation of mitotic recombination;GO:0000723//telomere maintenance;GO:0000724//double-strand break repair via homologous recombination;GO:0000729//DNA double-strand break processing;GO:0006281//DNA repair;GO:0006302//double-strand break repair;GO:0006303//double-strand break repair via nonhomologous end joining;GO:0006310//DNA recombination;GO:0006974//cellular response to DNA damag…	--
ENSG00000021300	3018	2792	77.17	82.87	77.17	82.87	0.10281	0.342435	0.564684	PLEKHB1	pleckstrin homology domain containing B1 [Source:HGNC Symbol;Acc:HGNC:19079]	-	-	-	-	GO:0005737//cytoplasm;GO:0016020//membrane;GO:0016021//integral component of membrane	GO:0005515//protein binding	GO:0007602//phototransduction;GO:0045595//regulation of cell differentiation	--
ENSG00000021355	2316	1498	44.63	32.11	44.63	32.11	-0.474991	3.0334e-20	6.74108e-19	SERPINB1	serpin family B member 1 [Source:HGNC Symbol;Acc:HGNC:3311]	-	-	-	-	GO:0005576//extracellular region;GO:0005615//extracellular space;GO:0005737//cytoplasm;GO:0005764//lysosome;GO:0005768//endosome;GO:0005769//early endosome;GO:0016020//membrane;GO:0034774//secretory granule lumen;GO:0036464//cytoplasmic ribonucleoprotein granule;GO:0044194//cytolytic granule;GO:0062023//collagen-containing extracellular matrix;GO:0070062//extracellular exosome	GO:0004867//serine-type endopeptidase inhibitor activity;GO:0005515//protein binding;GO:0030414//peptidase inhibitor activity	GO:0010466//negative regulation of peptidase activity;GO:0010951//negative regulation of endopeptidase activity;GO:0032691//negative regulation of interleukin-1 beta production;GO:0044342//type B pancreatic cell proliferation	--
[truncated: 19,920 more rows]
